# Supplementary material for: On the Homogeneity of a Cobalt-Based Water Oxidation Catalyst
Source: ACS Catal. 2022 Apr 4;12(8):4597–607. doi: 10.1021/acscatal.2c01299 (PMC9016703; doi:10.1021/acscatal.2c01299)
Supplement: Supplementary file 2 — cs2c01299_si_002.cif [file cs2c01299_si_002.cif]

 
data_Co_HL_OAc_2
 
_audit_creation_method            'SHELXL-2018/3'
_shelx_SHELXL_version_number      '2018/3'
_chemical_name_systematic         ?
_chemical_name_common             ?
_chemical_melting_point           ?
_chemical_formula_moiety          
 '(C24 H21 Co1 N5 O4), 2(C H4 O)'
_chemical_formula_sum
 'C26 H29 Co N5 O6' 
_chemical_formula_weight          566.47

loop_
 _atom_type_symbol
 _atom_type_description
 _atom_type_scat_dispersion_real
 _atom_type_scat_dispersion_imag
 _atom_type_scat_source
 'C'  'C'   0.0033   0.0016
 'International Tables Vol C Tables 4.2.6.8 and 6.1.1.4'
 'H'  'H'   0.0000   0.0000
 'International Tables Vol C Tables 4.2.6.8 and 6.1.1.4'
 'N'  'N'   0.0061   0.0033
 'International Tables Vol C Tables 4.2.6.8 and 6.1.1.4'
 'O'  'O'   0.0106   0.0060
 'International Tables Vol C Tables 4.2.6.8 and 6.1.1.4'
 'Co'  'Co'   0.3494   0.9721
 'International Tables Vol C Tables 4.2.6.8 and 6.1.1.4'
 
_space_group_crystal_system       triclinic
_space_group_IT_number            2
_space_group_name_H-M_alt         'P -1'
_space_group_name_Hall            '-P 1'
 
_shelx_space_group_comment
;
The symmetry employed for this shelxl refinement is uniquely defined
by the following loop, which should always be used as a source of
symmetry information in preference to the above space-group names.
They are only intended as comments.
;
 
loop_
 _space_group_symop_operation_xyz
 'x, y, z'
 '-x, -y, -z'
 
_cell_length_a                    7.4012(2)
_cell_length_b                    8.5138(3)
_cell_length_c                    11.0680(4)
_cell_angle_alpha                 90.500(3)
_cell_angle_beta                  95.188(3)
_cell_angle_gamma                 111.907(3)
_cell_volume                      643.73(4)
_cell_formula_units_Z             1
_cell_measurement_temperature     110(2)
_cell_measurement_reflns_used     6450
_cell_measurement_theta_min       3.1100
_cell_measurement_theta_max       27.5580
 
_exptl_crystal_description        plate
_exptl_crystal_colour             yellow
_exptl_crystal_density_meas       ?
_exptl_crystal_density_method     ?
_exptl_crystal_density_diffrn     1.461          
_exptl_crystal_F_000              295
_exptl_transmission_factor_min    ?
_exptl_transmission_factor_max    ?
_exptl_crystal_size_max           0.37
_exptl_crystal_size_mid           0.22
_exptl_crystal_size_min           0.06
_exptl_absorpt_coefficient_mu     0.718
_shelx_estimated_absorpt_T_min    ?
_shelx_estimated_absorpt_T_max    ?
_exptl_absorpt_correction_type    gaussian
_exptl_absorpt_correction_T_min   0.534
_exptl_absorpt_correction_T_max   1.000
_exptl_absorpt_process_details    
;
CrysAlisPro 1.171.39.29c (Rigaku Oxford Diffraction, 2017)
Numerical absorption correction based on gaussian integration over
			a multifaceted crystal model
Empirical absorption correction using spherical harmonics,
 implemented in SCALE3 ABSPACK scaling algorithm.
;
_oxdiff_exptl_absorpt_empirical_full_min           0.848
_oxdiff_exptl_absorpt_empirical_full_max           1.219
_oxdiff_exptl_absorpt_empirical_details
;
Empirical correction (ABSPACK) includes:
- Absorption correction using spherical harmonics
- Frame scaling
;
_exptl_absorpt_special_details    ?
_diffrn_ambient_temperature       110(2)
_diffrn_radiation_wavelength      0.71073
_diffrn_radiation_type            MoK\a
_diffrn_radiation_source          'SuperNova (Mo) X-ray Source' 
_diffrn_radiation_monochromator   'mirror' 
_diffrn_measurement_device_type   'SuperNova, Dual, Cu at zero, Atlas' 
_diffrn_measurement_method        '\w scans'
_diffrn_standards_number          '.'
_diffrn_standards_interval_time   '.'
_diffrn_standards_decay_%         '.'
_diffrn_reflns_number             11899
_diffrn_reflns_av_unetI/netI      0.0226
_diffrn_reflns_av_R_equivalents   0.0242
_diffrn_reflns_limit_h_min        -9
_diffrn_reflns_limit_h_max        9
_diffrn_reflns_limit_k_min        -11
_diffrn_reflns_limit_k_max        10
_diffrn_reflns_limit_l_min        -14
_diffrn_reflns_limit_l_max        14
_diffrn_reflns_theta_min          2.581
_diffrn_reflns_theta_max          27.499
_diffrn_reflns_theta_full         25.242
_diffrn_measured_fraction_theta_max   1.000
_diffrn_measured_fraction_theta_full  1.000
_diffrn_reflns_Laue_measured_fraction_max    1.000
_diffrn_reflns_Laue_measured_fraction_full   1.000
_diffrn_reflns_point_group_measured_fraction_max   1.000
_diffrn_reflns_point_group_measured_fraction_full  1.000
_reflns_number_total              2959
_reflns_number_gt                 2726
_reflns_threshold_expression      'I > 2\s(I)'
_reflns_Friedel_coverage          0.000
_reflns_Friedel_fraction_max      .
_reflns_Friedel_fraction_full     .
 
_reflns_special_details
;
 Reflections were merged by SHELXL according to the crystal
 class for the calculation of statistics and refinement.
 
 _reflns_Friedel_fraction is defined as the number of unique
 Friedel pairs measured divided by the number that would be
 possible theoretically, ignoring centric projections and
 systematic absences.
;
 
_computing_data_collection        'CrysAlisPro 1.171.39.29c (Rigaku OD, 2017)'
_computing_cell_refinement        'CrysAlisPro 1.171.39.29c (Rigaku OD, 2017)'
_computing_data_reduction         'CrysAlisPro 1.171.39.29c (Rigaku OD, 2017)'
_computing_structure_solution     'SHELXS-2018/3 (Sheldrick, 2018)'
_computing_structure_refinement   'SHELXL-2018/3 (Sheldrick, 2018)'
_computing_molecular_graphics     'SHELXTL v6.10 (Sheldrick, 2008)'
_computing_publication_material   'SHELXTL v6.10 (Sheldrick, 2008)'
_refine_special_details           ?
_refine_ls_structure_factor_coef  Fsqd
_refine_ls_matrix_type            full
_refine_ls_weighting_scheme       calc
_refine_ls_weighting_details
'w=1/[\s^2^(Fo^2^)+(0.0323P)^2^+0.3784P] where P=(Fo^2^+2Fc^2^)/3'
_atom_sites_solution_primary      direct
_atom_sites_solution_secondary    difmap
_atom_sites_solution_hydrogens    mixed
_refine_ls_hydrogen_treatment     mixed
_refine_ls_extinction_method      none
_refine_ls_extinction_coef        .
_refine_ls_number_reflns          2959
_refine_ls_number_parameters      323
_refine_ls_number_restraints      251
_refine_ls_R_factor_all           0.0413
_refine_ls_R_factor_gt            0.0365
_refine_ls_wR_factor_ref          0.0894
_refine_ls_wR_factor_gt           0.0871
_refine_ls_goodness_of_fit_ref    1.113
_refine_ls_restrained_S_all       1.108
_refine_ls_shift/su_max           0.001
_refine_ls_shift/su_mean          0.000
 
loop_
 _atom_site_label
 _atom_site_type_symbol
 _atom_site_fract_x
 _atom_site_fract_y
 _atom_site_fract_z
 _atom_site_U_iso_or_equiv
 _atom_site_adp_type
 _atom_site_occupancy
 _atom_site_site_symmetry_order  
 _atom_site_calc_flag
 _atom_site_refinement_flags_posn
 _atom_site_refinement_flags_adp
 _atom_site_refinement_flags_occupancy
 _atom_site_disorder_assembly
 _atom_site_disorder_group
Co1 Co 0.5178(8) 0.5065(9) 0.4929(6) 0.0236(5) Uani 0.5 1 d . . P A -1
C1 C 0.7762(12) 0.2853(10) 0.4925(7) 0.0313(15) Uani 0.5 1 d . U P A -1
H1 H 0.845547 0.359239 0.434129 0.038 Uiso 0.5 1 calc R U P A -1
C2 C 0.8334(10) 0.1558(9) 0.5271(6) 0.0322(13) Uani 0.5 1 d . U P A -1
H2 H 0.938572 0.139558 0.492801 0.039 Uiso 0.5 1 calc R U P A -1
C3 C 0.7363(11) 0.0502(8) 0.6122(6) 0.0356(14) Uani 0.5 1 d . U P A -1
H3 H 0.771310 -0.042381 0.635967 0.043 Uiso 0.5 1 calc R U P A -1
C4 C 0.5858(12) 0.0785(12) 0.6639(7) 0.0296(15) Uani 0.5 1 d . U P A -1
H4 H 0.520791 0.007426 0.724966 0.036 Uiso 0.5 1 calc R U P A -1
C5 C 0.531(2) 0.2126(19) 0.6255(13) 0.0202(19) Uani 0.5 1 d . U P A -1
C6 C 0.381(2) 0.2578(13) 0.6754(13) 0.025(2) Uani 0.5 1 d . U P A -1
C7 C 0.2764(10) 0.1651(7) 0.7681(6) 0.0341(13) Uani 0.5 1 d . U P A -1
H7 H 0.297910 0.068378 0.797466 0.041 Uiso 0.5 1 calc R U P A -1
C8 C 0.1407(11) 0.2193(9) 0.8157(7) 0.0324(16) Uani 0.5 1 d . U P A -1
H8 H 0.068081 0.160169 0.878864 0.039 Uiso 0.5 1 calc R U P A -1
C9 C 0.1129(6) 0.3584(7) 0.7706(4) 0.0319(9) Uani 0.5 1 d . U P A -1
H9 H 0.022551 0.398107 0.803316 0.038 Uiso 0.5 1 calc R U P A -1
C10 C 0.2188(6) 0.4425(5) 0.6756(4) 0.0259(8) Uani 0.5 1 d . U P A -1
C11 C 0.2475(12) 0.6882(10) 0.5398(6) 0.0254(12) Uani 0.5 1 d . U P A -1
C12 C 0.1583(10) 0.8077(8) 0.5192(5) 0.0297(12) Uani 0.5 1 d . U P A -1
H12 H 0.055898 0.808301 0.564916 0.036 Uiso 0.5 1 calc R U P A -1
C13 C 0.2225(10) 0.9208(9) 0.4331(6) 0.0335(14) Uani 0.5 1 d . U P A -1
H13 H 0.166476 1.003729 0.419180 0.040 Uiso 0.5 1 calc R U P A -1
C14 C 0.3680(12) 0.9177(13) 0.3650(8) 0.0351(19) Uani 0.5 1 d . U P A -1
H14 H 0.413531 0.996921 0.304046 0.042 Uiso 0.5 1 calc R U P A -1
C15 C 0.445(3) 0.796(2) 0.3885(16) 0.030(3) Uani 0.5 1 d . U P A -1
C16 C 0.607(2) 0.7792(14) 0.3187(15) 0.029(2) Uani 0.5 1 d . U P A -1
C17 C 0.6960(10) 0.8916(9) 0.2321(7) 0.0410(14) Uani 0.5 1 d . U P A -1
H17 H 0.664753 0.988976 0.218296 0.049 Uiso 0.5 1 calc R U P A -1
C18 C 0.8292(8) 0.8608(8) 0.1664(4) 0.0468(12) Uani 0.5 1 d . U P A -1
H18 H 0.889987 0.935479 0.105998 0.056 Uiso 0.5 1 calc R U P A -1
C19 C 0.8729(13) 0.7197(11) 0.1897(9) 0.0428(18) Uani 0.5 1 d . U P A -1
H19 H 0.962631 0.694495 0.144516 0.051 Uiso 0.5 1 calc R U P A -1
C20 C 0.7854(7) 0.6160(7) 0.2790(5) 0.0386(10) Uani 0.5 1 d . U P A -1
H20 H 0.818094 0.519839 0.294840 0.046 Uiso 0.5 1 calc R U P A -1
N1 N 0.629(4) 0.313(5) 0.536(3) 0.025(2) Uani 0.5 1 d . U P A -1
N2 N 0.3502(17) 0.3958(10) 0.6308(8) 0.0245(11) Uani 0.5 1 d . U P A -1
N3 N 0.1806(4) 0.5800(4) 0.6316(3) 0.0294(6) Uani 0.5 1 d . U P A -1
H3A H 0.094780 0.603156 0.670927 0.035 Uiso 0.5 1 calc R U P A -1
N4 N 0.391(4) 0.681(5) 0.473(3) 0.025(2) Uani 0.5 1 d . U P A -1
N5 N 0.6534(16) 0.6440(10) 0.3463(8) 0.0245(11) Uani 0.5 1 d . U P A -1
O1 O 0.741(2) 0.660(2) 0.6198(13) 0.0473(19) Uani 0.5 1 d D U P A -1
C21 C 0.785(3) 0.673(5) 0.7340(14) 0.0436(14) Uani 0.5 1 d D U P A -1
O2 O 0.9379(9) 0.6573(9) 0.7766(4) 0.0535(12) Uani 0.5 1 d D U P A -1
C22 C 0.665(3) 0.708(3) 0.8246(16) 0.064(2) Uani 0.5 1 d D U P A -1
H22A H 0.636006 0.620007 0.884681 0.096 Uiso 0.5 1 calc R U P A -1
H22B H 0.541847 0.707108 0.782975 0.096 Uiso 0.5 1 calc R U P A -1
H22C H 0.737721 0.818873 0.865716 0.096 Uiso 0.5 1 calc R U P A -1
O3 O 0.293(2) 0.329(2) 0.3766(12) 0.058(3) Uani 0.5 1 d D U P A -1
C23 C 0.198(3) 0.337(5) 0.2766(14) 0.0436(14) Uani 0.5 1 d D U P A -1
O4 O 0.0416(12) 0.3644(12) 0.2635(5) 0.081(2) Uani 0.5 1 d D U P A -1
C24 C 0.296(3) 0.309(3) 0.1710(16) 0.064(2) Uani 0.5 1 d D U P A -1
H24A H 0.356891 0.416650 0.132209 0.096 Uiso 0.5 1 calc R U P A -1
H24B H 0.198691 0.227096 0.112284 0.096 Uiso 0.5 1 calc R U P A -1
H24C H 0.396454 0.265118 0.199316 0.096 Uiso 0.5 1 calc R U P A -1
O1S O 0.8362(4) 0.1812(5) 0.0274(2) 0.0825(11) Uani 0.748(5) 1 d D U P B 1
H1O1 H 0.912(8) 0.253(6) 0.080(4) 0.124 Uiso 0.748(5) 1 d D U P B 1
C1S C 0.7124(15) 0.2716(11) -0.0056(6) 0.090(2) Uani 0.748(5) 1 d D U P B 1
H1S1 H 0.753075 0.375273 0.046199 0.135 Uiso 0.748(5) 1 calc R U P B 1
H1S2 H 0.576599 0.200294 0.005088 0.135 Uiso 0.748(5) 1 calc R U P B 1
H1S3 H 0.722524 0.301257 -0.090760 0.135 Uiso 0.748(5) 1 calc R U P B 1
O1S' O 0.7372(12) 0.2147(12) 0.1408(9) 0.084(3) Uani 0.252(5) 1 d D U P B 2
H1O' H 0.850(11) 0.24(2) 0.177(15) 0.126 Uiso 0.252(5) 1 d D U P B 2
C1S' C 0.699(5) 0.213(4) 0.0117(17) 0.090(2) Uani 0.252(5) 1 d D U P B 2
H1S4 H 0.740573 0.329584 -0.014700 0.135 Uiso 0.252(5) 1 calc R U P B 2
H1S5 H 0.558379 0.153871 -0.011706 0.135 Uiso 0.252(5) 1 calc R U P B 2
H1S6 H 0.771455 0.154032 -0.026818 0.135 Uiso 0.252(5) 1 calc R U P B 2
 
loop_
 _atom_site_aniso_label
 _atom_site_aniso_U_11
 _atom_site_aniso_U_22
 _atom_site_aniso_U_33
 _atom_site_aniso_U_23
 _atom_site_aniso_U_13
 _atom_site_aniso_U_12
Co1 0.0255(15) 0.0222(9) 0.0203(12) 0.0004(7) -0.0021(8) 0.0070(11)
C1 0.029(3) 0.025(3) 0.036(4) -0.006(2) -0.001(3) 0.008(2)
C2 0.030(2) 0.025(3) 0.042(4) -0.004(3) 0.006(3) 0.010(2)
C3 0.035(3) 0.023(2) 0.049(3) -0.002(2) 0.001(3) 0.012(2)
C4 0.030(4) 0.020(2) 0.037(3) 0.003(2) 0.002(2) 0.007(2)
C5 0.021(4) 0.015(2) 0.023(3) 0.003(2) -0.001(3) 0.005(2)
C6 0.025(3) 0.025(4) 0.019(3) 0.002(3) 0.001(2) 0.002(3)
C7 0.035(3) 0.032(3) 0.029(2) 0.007(2) -0.003(2) 0.007(2)
C8 0.033(3) 0.035(4) 0.021(2) 0.009(3) 0.0034(19) 0.003(3)
C9 0.0239(19) 0.042(2) 0.025(2) 0.0021(17) 0.0045(18) 0.0064(18)
C10 0.0216(17) 0.034(2) 0.0191(18) 0.0006(15) -0.0006(15) 0.0075(15)
C11 0.025(2) 0.023(2) 0.028(3) -0.004(2) -0.007(2) 0.0110(18)
C12 0.027(2) 0.026(3) 0.036(3) 0.000(2) -0.001(2) 0.0104(19)
C13 0.027(3) 0.026(3) 0.046(4) 0.005(3) 0.000(3) 0.010(2)
C14 0.026(4) 0.029(2) 0.045(4) 0.011(3) 0.004(3) 0.004(3)
C15 0.020(3) 0.034(4) 0.035(4) -0.005(3) 0.000(3) 0.009(2)
C16 0.027(3) 0.025(4) 0.028(3) 0.004(3) -0.009(2) 0.003(3)
C17 0.035(3) 0.045(3) 0.031(2) 0.010(3) -0.0004(19) 0.002(2)
C18 0.035(2) 0.061(3) 0.027(2) 0.014(2) 0.0034(19) -0.002(2)
C19 0.036(3) 0.058(5) 0.030(3) 0.009(4) 0.009(2) 0.011(4)
C20 0.033(2) 0.056(3) 0.026(2) 0.007(2) 0.007(2) 0.015(2)
N1 0.023(4) 0.0219(18) 0.028(4) -0.003(2) -0.001(3) 0.008(3)
N2 0.0242(8) 0.026(3) 0.023(3) 0.0025(18) -0.0020(19) 0.011(2)
N3 0.0269(14) 0.0382(16) 0.0278(14) 0.0012(12) 0.0043(12) 0.0171(13)
N4 0.023(4) 0.0219(18) 0.028(4) -0.003(2) -0.001(3) 0.008(3)
N5 0.0242(8) 0.026(3) 0.023(3) 0.0025(18) -0.0020(19) 0.011(2)
O1 0.052(3) 0.032(3) 0.053(3) -0.009(2) -0.032(2) 0.019(2)
C21 0.052(3) 0.031(4) 0.040(2) -0.005(3) -0.021(2) 0.013(2)
O2 0.059(3) 0.099(3) 0.024(2) -0.005(2) -0.007(2) 0.058(2)
C22 0.076(6) 0.069(4) 0.0545(18) 0.004(2) -0.011(3) 0.039(4)
O3 0.083(7) 0.029(3) 0.041(3) -0.001(2) -0.037(4) 0.007(4)
C23 0.052(3) 0.031(4) 0.040(2) -0.005(3) -0.021(2) 0.013(2)
O4 0.098(4) 0.131(5) 0.055(4) 0.011(4) 0.021(3) 0.087(3)
C24 0.076(6) 0.069(4) 0.0545(18) 0.004(2) -0.011(3) 0.039(4)
O1S 0.0596(18) 0.132(3) 0.0512(16) -0.0068(16) -0.0105(12) 0.0344(18)
C1S 0.066(2) 0.149(6) 0.070(3) -0.005(3) -0.010(2) 0.062(4)
O1S' 0.050(4) 0.094(6) 0.107(7) 0.027(5) -0.013(4) 0.030(4)
C1S' 0.066(2) 0.149(6) 0.070(3) -0.005(3) -0.010(2) 0.062(4)
 
_geom_special_details
;
 All esds (except the esd in the dihedral angle between two l.s. planes)
 are estimated using the full covariance matrix.  The cell esds are taken
 into account individually in the estimation of esds in distances, angles
 and torsion angles; correlations between esds in cell parameters are only
 used when they are defined by crystal symmetry.  An approximate (isotropic)
 treatment of cell esds is used for estimating esds involving l.s. planes.
;
 
loop_
 _geom_bond_atom_site_label_1
 _geom_bond_atom_site_label_2
 _geom_bond_distance
 _geom_bond_site_symmetry_2
 _geom_bond_publ_flag
Co1 N4 2.04(4) . ?
Co1 N2 2.062(10) . ?
Co1 O1 2.086(17) . ?
Co1 O3 2.100(17) . ?
Co1 N5 2.112(9) . ?
Co1 N1 2.13(4) . ?
C1 N1 1.33(4) . ?
C1 C2 1.367(9) . ?
C1 H1 0.9500 . ?
C2 C3 1.366(8) . ?
C2 H2 0.9500 . ?
C3 C4 1.392(8) . ?
C3 H3 0.9500 . ?
C4 C5 1.406(18) . ?
C4 H4 0.9500 . ?
C5 N1 1.39(4) . ?
C5 C6 1.45(2) . ?
C6 N2 1.365(10) . ?
C6 C7 1.405(15) . ?
C7 C8 1.391(10) . ?
C7 H7 0.9500 . ?
C8 C9 1.367(7) . ?
C8 H8 0.9500 . ?
C9 C10 1.405(6) . ?
C9 H9 0.9500 . ?
C10 N2 1.313(12) . ?
C10 N3 1.385(5) . ?
C11 N4 1.37(4) . ?
C11 N3 1.376(7) . ?
C11 C12 1.414(8) . ?
C12 C13 1.348(7) . ?
C12 H12 0.9500 . ?
C13 C14 1.377(9) . ?
C13 H13 0.9500 . ?
C14 C15 1.37(2) . ?
C14 H14 0.9500 . ?
C15 N4 1.34(4) . ?
C15 C16 1.54(2) . ?
C16 N5 1.347(11) . ?
C16 C17 1.388(16) . ?
C17 C18 1.374(10) . ?
C17 H17 0.9500 . ?
C18 C19 1.376(9) . ?
C18 H18 0.9500 . ?
C19 C20 1.371(10) . ?
C19 H19 0.9500 . ?
C20 N5 1.367(13) . ?
C20 H20 0.9500 . ?
N3 H3A 0.8800 . ?
O1 C21 1.269(11) . ?
C21 O2 1.242(10) . ?
C21 C22 1.495(10) . ?
C22 H22A 0.9800 . ?
C22 H22B 0.9800 . ?
C22 H22C 0.9800 . ?
O3 C23 1.278(10) . ?
C23 O4 1.257(10) . ?
C23 C24 1.492(11) . ?
C24 H24A 0.9800 . ?
C24 H24B 0.9800 . ?
C24 H24C 0.9800 . ?
O1S C1S 1.427(8) . ?
O1S H1O1 0.841(10) . ?
C1S H1S1 0.9800 . ?
C1S H1S2 0.9800 . ?
C1S H1S3 0.9800 . ?
O1S' C1S' 1.430(16) . ?
O1S' H1O' 0.841(11) . ?
C1S' H1S4 0.9800 . ?
C1S' H1S5 0.9800 . ?
C1S' H1S6 0.9800 . ?
 
loop_
 _geom_angle_atom_site_label_1
 _geom_angle_atom_site_label_2
 _geom_angle_atom_site_label_3
 _geom_angle
 _geom_angle_site_symmetry_1
 _geom_angle_site_symmetry_3
 _geom_angle_publ_flag
N4 Co1 N2 91.7(11) . . ?
N4 Co1 O1 93.0(10) . . ?
N2 Co1 O1 90.4(6) . . ?
N4 Co1 O3 92.1(10) . . ?
N2 Co1 O3 85.6(6) . . ?
O1 Co1 O3 173.6(10) . . ?
N4 Co1 N5 77.8(11) . . ?
N2 Co1 N5 169.3(7) . . ?
O1 Co1 N5 92.3(6) . . ?
O3 Co1 N5 92.5(6) . . ?
N4 Co1 N1 172(2) . . ?
N2 Co1 N1 80.2(11) . . ?
O1 Co1 N1 85.8(10) . . ?
O3 Co1 N1 88.6(9) . . ?
N5 Co1 N1 110.4(11) . . ?
N1 C1 C2 123.5(17) . . ?
N1 C1 H1 118.2 . . ?
C2 C1 H1 118.2 . . ?
C3 C2 C1 118.6(7) . . ?
C3 C2 H2 120.7 . . ?
C1 C2 H2 120.7 . . ?
C2 C3 C4 120.0(6) . . ?
C2 C3 H3 120.0 . . ?
C4 C3 H3 120.0 . . ?
C3 C4 C5 119.7(8) . . ?
C3 C4 H4 120.1 . . ?
C5 C4 H4 120.1 . . ?
N1 C5 C4 118(2) . . ?
N1 C5 C6 117(2) . . ?
C4 C5 C6 124.7(11) . . ?
N2 C6 C7 121.9(11) . . ?
N2 C6 C5 117.2(13) . . ?
C7 C6 C5 120.8(10) . . ?
C8 C7 C6 118.0(7) . . ?
C8 C7 H7 121.0 . . ?
C6 C7 H7 121.0 . . ?
C9 C8 C7 119.3(7) . . ?
C9 C8 H8 120.4 . . ?
C7 C8 H8 120.4 . . ?
C8 C9 C10 119.7(6) . . ?
C8 C9 H9 120.2 . . ?
C10 C9 H9 120.2 . . ?
N2 C10 N3 120.8(4) . . ?
N2 C10 C9 122.2(5) . . ?
N3 C10 C9 117.0(4) . . ?
N4 C11 N3 122.2(16) . . ?
N4 C11 C12 122.2(16) . . ?
N3 C11 C12 115.6(7) . . ?
C13 C12 C11 118.3(7) . . ?
C13 C12 H12 120.9 . . ?
C11 C12 H12 120.9 . . ?
C12 C13 C14 120.9(7) . . ?
C12 C13 H13 119.5 . . ?
C14 C13 H13 119.5 . . ?
C15 C14 C13 117.5(9) . . ?
C15 C14 H14 121.3 . . ?
C13 C14 H14 121.3 . . ?
N4 C15 C14 125(2) . . ?
N4 C15 C16 112(2) . . ?
C14 C15 C16 122.4(14) . . ?
N5 C16 C17 122.8(14) . . ?
N5 C16 C15 114.4(14) . . ?
C17 C16 C15 122.8(11) . . ?
C18 C17 C16 119.4(9) . . ?
C18 C17 H17 120.3 . . ?
C16 C17 H17 120.3 . . ?
C17 C18 C19 118.8(7) . . ?
C17 C18 H18 120.6 . . ?
C19 C18 H18 120.6 . . ?
C20 C19 C18 119.2(8) . . ?
C20 C19 H19 120.4 . . ?
C18 C19 H19 120.4 . . ?
N5 C20 C19 123.3(6) . . ?
N5 C20 H20 118.3 . . ?
C19 C20 H20 118.3 . . ?
C1 N1 C5 120(3) . . ?
C1 N1 Co1 129(2) . . ?
C5 N1 Co1 111(2) . . ?
C10 N2 C6 118.9(8) . . ?
C10 N2 Co1 126.8(5) . . ?
C6 N2 Co1 114.3(9) . . ?
C11 N3 C10 134.1(5) . . ?
C11 N3 H3A 113.0 . . ?
C10 N3 H3A 113.0 . . ?
C15 N4 C11 116(3) . . ?
C15 N4 Co1 120(3) . . ?
C11 N4 Co1 124(2) . . ?
C16 N5 C20 116.4(9) . . ?
C16 N5 Co1 115.3(10) . . ?
C20 N5 Co1 128.3(6) . . ?
C21 O1 Co1 138(2) . . ?
O2 C21 O1 119.5(12) . . ?
O2 C21 C22 115.8(11) . . ?
O1 C21 C22 124.7(11) . . ?
C21 C22 H22A 109.5 . . ?
C21 C22 H22B 109.5 . . ?
H22A C22 H22B 109.5 . . ?
C21 C22 H22C 109.5 . . ?
H22A C22 H22C 109.5 . . ?
H22B C22 H22C 109.5 . . ?
C23 O3 Co1 134(3) . . ?
O4 C23 O3 127.0(13) . . ?
O4 C23 C24 122.3(11) . . ?
O3 C23 C24 110.8(11) . . ?
C23 C24 H24A 109.5 . . ?
C23 C24 H24B 109.5 . . ?
H24A C24 H24B 109.5 . . ?
C23 C24 H24C 109.5 . . ?
H24A C24 H24C 109.5 . . ?
H24B C24 H24C 109.5 . . ?
C1S O1S H1O1 97(4) . . ?
O1S C1S H1S1 109.5 . . ?
O1S C1S H1S2 109.5 . . ?
H1S1 C1S H1S2 109.5 . . ?
O1S C1S H1S3 109.5 . . ?
H1S1 C1S H1S3 109.5 . . ?
H1S2 C1S H1S3 109.5 . . ?
C1S' O1S' H1O' 123(10) . . ?
O1S' C1S' H1S4 109.5 . . ?
O1S' C1S' H1S5 109.5 . . ?
H1S4 C1S' H1S5 109.5 . . ?
O1S' C1S' H1S6 109.5 . . ?
H1S4 C1S' H1S6 109.5 . . ?
H1S5 C1S' H1S6 109.5 . . ?
 
loop_
 _geom_torsion_atom_site_label_1
 _geom_torsion_atom_site_label_2
 _geom_torsion_atom_site_label_3
 _geom_torsion_atom_site_label_4
 _geom_torsion
 _geom_torsion_site_symmetry_1
 _geom_torsion_site_symmetry_2
 _geom_torsion_site_symmetry_3
 _geom_torsion_site_symmetry_4
 _geom_torsion_publ_flag
N1 C1 C2 C3 -0.9(18) . . . . ?
C1 C2 C3 C4 -1.7(10) . . . . ?
C2 C3 C4 C5 2.0(12) . . . . ?
C3 C4 C5 N1 0(2) . . . . ?
C3 C4 C5 C6 -177.9(12) . . . . ?
N1 C5 C6 N2 0(2) . . . . ?
C4 C5 C6 N2 177.6(11) . . . . ?
N1 C5 C6 C7 -178.7(17) . . . . ?
C4 C5 C6 C7 -1(2) . . . . ?
N2 C6 C7 C8 -0.9(15) . . . . ?
C5 C6 C7 C8 177.3(11) . . . . ?
C6 C7 C8 C9 0.4(11) . . . . ?
C7 C8 C9 C10 1.2(9) . . . . ?
C8 C9 C10 N2 -2.6(8) . . . . ?
C8 C9 C10 N3 178.3(5) . . . . ?
N4 C11 C12 C13 -1.8(16) . . . . ?
N3 C11 C12 C13 177.8(5) . . . . ?
C11 C12 C13 C14 1.4(9) . . . . ?
C12 C13 C14 C15 -0.2(13) . . . . ?
C13 C14 C15 N4 -1(3) . . . . ?
C13 C14 C15 C16 179.9(12) . . . . ?
N4 C15 C16 N5 6(2) . . . . ?
C14 C15 C16 N5 -174.6(12) . . . . ?
N4 C15 C16 C17 -175.5(18) . . . . ?
C14 C15 C16 C17 4(2) . . . . ?
N5 C16 C17 C18 3.5(16) . . . . ?
C15 C16 C17 C18 -174.8(11) . . . . ?
C16 C17 C18 C19 -0.8(11) . . . . ?
C17 C18 C19 C20 -1.2(11) . . . . ?
C18 C19 C20 N5 0.8(12) . . . . ?
C2 C1 N1 C5 3(3) . . . . ?
C2 C1 N1 Co1 -179.7(14) . . . . ?
C4 C5 N1 C1 -3(3) . . . . ?
C6 C5 N1 C1 175.6(19) . . . . ?
C4 C5 N1 Co1 179.7(11) . . . . ?
C6 C5 N1 Co1 -2(2) . . . . ?
N3 C10 N2 C6 -178.8(8) . . . . ?
C9 C10 N2 C6 2.1(11) . . . . ?
N3 C10 N2 Co1 -0.6(10) . . . . ?
C9 C10 N2 Co1 -179.6(5) . . . . ?
C7 C6 N2 C10 -0.4(15) . . . . ?
C5 C6 N2 C10 -178.6(11) . . . . ?
C7 C6 N2 Co1 -178.8(9) . . . . ?
C5 C6 N2 Co1 2.9(14) . . . . ?
N4 C11 N3 C10 -4.6(17) . . . . ?
C12 C11 N3 C10 175.7(4) . . . . ?
N2 C10 N3 C11 3.2(8) . . . . ?
C9 C10 N3 C11 -177.7(5) . . . . ?
C14 C15 N4 C11 1(3) . . . . ?
C16 C15 N4 C11 179.8(17) . . . . ?
C14 C15 N4 Co1 178.7(13) . . . . ?
C16 C15 N4 Co1 -2(3) . . . . ?
N3 C11 N4 C15 -178.8(17) . . . . ?
C12 C11 N4 C15 1(3) . . . . ?
N3 C11 N4 Co1 3(3) . . . . ?
C12 C11 N4 Co1 -177.2(12) . . . . ?
C17 C16 N5 C20 -3.8(15) . . . . ?
C15 C16 N5 C20 174.6(11) . . . . ?
C17 C16 N5 Co1 174.3(10) . . . . ?
C15 C16 N5 Co1 -7.3(14) . . . . ?
C19 C20 N5 C16 1.7(12) . . . . ?
C19 C20 N5 Co1 -176.2(7) . . . . ?
Co1 O1 C21 O2 119(3) . . . . ?
Co1 O1 C21 C22 -62(5) . . . . ?
Co1 O3 C23 O4 -89(4) . . . . ?
Co1 O3 C23 C24 91(3) . . . . ?
 
_refine_diff_density_max    0.483
_refine_diff_density_min   -0.287
_refine_diff_density_rms    0.046

_shelx_res_file
;
TITL   xs2252a in P-1
    xs2252a.res
    created by SHELXL-2018/3 at 09:45:15 on 17-Mar-2021
CELL   0.71073     7.4012  8.5138  11.0680  90.500  95.188  111.907
ZERR         1     0.0002  0.0003   0.0004   0.003   0.003    0.003
LATT  1
SFAC C H N O CO
UNIT 26 29 5 6 1

TEMP -163

ACTA
HTAB
BOND
BOND $H
CONF
WPDB

L.S. 15
FMAP 2
PLAN 10
OMIT -2 55

rem constraints
EADP N1 N4
EADP N2 N5

rem constraints
EADP C21 C23
EADP C22 C24

rem restraints
SIMU 0.01 CO1 > C24

WGHT    0.032300    0.378400
FVAR       5.80894   0.80973   0.74785
PART -1
CO1   5    0.517777    0.506453    0.492902    10.50000    0.02551    0.02225 =
         0.02033    0.00043   -0.00210    0.00697
C1    1    0.776207    0.285290    0.492461    10.50000    0.02912    0.02526 =
         0.03628   -0.00561   -0.00126    0.00782
AFIX  43
H1    2    0.845547    0.359239    0.434129    10.50000   -1.20000
AFIX   0
C2    1    0.833392    0.155801    0.527141    10.50000    0.03027    0.02498 =
         0.04193   -0.00363    0.00596    0.01049
AFIX  43
H2    2    0.938572    0.139558    0.492801    10.50000   -1.20000
AFIX   0
C3    1    0.736251    0.050239    0.612163    10.50000    0.03543    0.02265 =
         0.04885   -0.00186    0.00110    0.01173
AFIX  43
H3    2    0.771310   -0.042381    0.635967    10.50000   -1.20000
AFIX   0
C4    1    0.585820    0.078451    0.663925    10.50000    0.03043    0.01984 =
         0.03656    0.00322    0.00183    0.00738
AFIX  43
H4    2    0.520791    0.007426    0.724966    10.50000   -1.20000
AFIX   0
C5    1    0.530540    0.212570    0.625452    10.50000    0.02100    0.01460 =
         0.02308    0.00257   -0.00137    0.00536
C6    1    0.380700    0.257788    0.675406    10.50000    0.02507    0.02546 =
         0.01864    0.00248    0.00131    0.00222
C7    1    0.276392    0.165130    0.768134    10.50000    0.03496    0.03171 =
         0.02940    0.00739   -0.00277    0.00669
AFIX  43
H7    2    0.297910    0.068378    0.797466    10.50000   -1.20000
AFIX   0
C8    1    0.140666    0.219269    0.815723    10.50000    0.03308    0.03471 =
         0.02103    0.00903    0.00341    0.00293
AFIX  43
H8    2    0.068081    0.160169    0.878864    10.50000   -1.20000
AFIX   0
C9    1    0.112915    0.358440    0.770619    10.50000    0.02395    0.04183 =
         0.02525    0.00213    0.00454    0.00636
AFIX  43
H9    2    0.022551    0.398107    0.803316    10.50000   -1.20000
AFIX   0
C10   1    0.218757    0.442537    0.675627    10.50000    0.02163    0.03374 =
         0.01912    0.00059   -0.00063    0.00746
C11   1    0.247485    0.688225    0.539823    10.50000    0.02452    0.02341 =
         0.02800   -0.00378   -0.00698    0.01096
C12   1    0.158329    0.807720    0.519232    10.50000    0.02731    0.02558 =
         0.03567    0.00049   -0.00148    0.01044
AFIX  43
H12   2    0.055898    0.808301    0.564916    10.50000   -1.20000
AFIX   0
C13   1    0.222462    0.920803    0.433087    10.50000    0.02748    0.02646 =
         0.04565    0.00490    0.00045    0.00970
AFIX  43
H13   2    0.166476    1.003729    0.419180    10.50000   -1.20000
AFIX   0
C14   1    0.367998    0.917743    0.364990    10.50000    0.02641    0.02885 =
         0.04465    0.01117    0.00400    0.00376
AFIX  43
H14   2    0.413531    0.996921    0.304046    10.50000   -1.20000
AFIX   0
C15   1    0.444763    0.795904    0.388539    10.50000    0.02011    0.03405 =
         0.03484   -0.00461   -0.00015    0.00894
C16   1    0.607467    0.779222    0.318712    10.50000    0.02684    0.02531 =
         0.02769    0.00429   -0.00898    0.00329
C17   1    0.695966    0.891613    0.232079    10.50000    0.03462    0.04488 =
         0.03135    0.01029   -0.00039    0.00182
AFIX  43
H17   2    0.664753    0.988976    0.218296    10.50000   -1.20000
AFIX   0
C18   1    0.829171    0.860766    0.166411    10.50000    0.03503    0.06062 =
         0.02745    0.01381    0.00337   -0.00201
AFIX  43
H18   2    0.889987    0.935479    0.105998    10.50000   -1.20000
AFIX   0
C19   1    0.872878    0.719708    0.189737    10.50000    0.03582    0.05817 =
         0.03032    0.00935    0.00946    0.01147
AFIX  43
H19   2    0.962631    0.694495    0.144516    10.50000   -1.20000
AFIX   0
C20   1    0.785376    0.616005    0.278995    10.50000    0.03298    0.05631 =
         0.02579    0.00713    0.00726    0.01481
AFIX  43
H20   2    0.818094    0.519839    0.294840    10.50000   -1.20000
AFIX   0
N1    3    0.628726    0.313304    0.535995    10.50000    0.02282    0.02193 =
         0.02832   -0.00267   -0.00078    0.00784
N2    3    0.350213    0.395838    0.630828    10.50000    0.02416    0.02638 =
         0.02320    0.00250   -0.00202    0.01066
N3    3    0.180627    0.579979    0.631579    10.50000    0.02688    0.03816 =
         0.02781    0.00117    0.00435    0.01706
AFIX  43
H3A   2    0.094780    0.603156    0.670927    10.50000   -1.20000
AFIX   0
N4    3    0.391287    0.681321    0.473353    10.50000    0.02282    0.02193 =
         0.02832   -0.00267   -0.00078    0.00784
N5    3    0.653446    0.643979    0.346338    10.50000    0.02416    0.02638 =
         0.02320    0.00250   -0.00202    0.01066
O1    4    0.740957    0.660281    0.619819    10.50000    0.05248    0.03150 =
         0.05295   -0.00868   -0.03217    0.01887
C21   1    0.784679    0.673004    0.733966    10.50000    0.05198    0.03084 =
         0.04015   -0.00519   -0.02116    0.01261
O2    4    0.937873    0.657302    0.776550    10.50000    0.05916    0.09938 =
         0.02426   -0.00540   -0.00678    0.05813
C22   1    0.664735    0.707739    0.824642    10.50000    0.07616    0.06863 =
         0.05448    0.00397   -0.01079    0.03889
AFIX 137
H22A  2    0.636006    0.620007    0.884681    10.50000   -1.50000
H22B  2    0.541847    0.707108    0.782975    10.50000   -1.50000
H22C  2    0.737721    0.818873    0.865716    10.50000   -1.50000
AFIX   0
SAME O1 > C22
O3    4    0.293449    0.328644    0.376641    10.50000    0.08294    0.02893 =
         0.04127   -0.00125   -0.03675    0.00662
C23   1    0.197753    0.337201    0.276556    10.50000    0.05198    0.03084 =
         0.04015   -0.00519   -0.02116    0.01261
O4    4    0.041618    0.364373    0.263482    10.50000    0.09849    0.13064 =
         0.05461    0.01090    0.02138    0.08727
C24   1    0.295866    0.309105    0.171036    10.50000    0.07616    0.06863 =
         0.05448    0.00397   -0.01079    0.03889
AFIX 137
H24A  2    0.356891    0.416650    0.132209    10.50000   -1.50000
H24B  2    0.198691    0.227096    0.112284    10.50000   -1.50000
H24C  2    0.396454    0.265118    0.199316    10.50000   -1.50000
AFIX   0

rem lattice solvent molecule

rem constraints
EADP C1S C1S'

rem restraints
DFIX 0.84 0.01 O1S H1O1 O1S' H1O'
DFIX 1.40 0.03 O1S C1S O1S' C1S'
SIMU 0.01 O1S > C1S'

PART 1
O1S   4    0.836238    0.181230    0.027351    31.00000    0.05963    0.13194 =
         0.05118   -0.00680   -0.01049    0.03436
H1O1  2    0.912203    0.252983    0.079950    31.00000   -1.50000
C1S   1    0.712419    0.271585   -0.005610    31.00000    0.06617    0.14935 =
         0.06978   -0.00511   -0.01001    0.06150
AFIX 133
H1S1  2    0.753075    0.375273    0.046199    31.00000   -1.50000
H1S2  2    0.576599    0.200294    0.005088    31.00000   -1.50000
H1S3  2    0.722524    0.301257   -0.090760    31.00000   -1.50000
AFIX   0

PART 2
SAME O1S > C1S
O1S'  4    0.737234    0.214690    0.140843   -31.00000    0.05031    0.09404 =
         0.10707    0.02692   -0.01339    0.03040
H1O'  2    0.850234    0.240942    0.176838   -31.00000   -1.50000
C1S'  1    0.698893    0.212904    0.011745   -31.00000    0.06617    0.14935 =
         0.06978   -0.00511   -0.01001    0.06150
AFIX 133
H1S4  2    0.740573    0.329584   -0.014700   -31.00000   -1.50000
H1S5  2    0.558379    0.153871   -0.011706   -31.00000   -1.50000
H1S6  2    0.771455    0.154032   -0.026818   -31.00000   -1.50000

AFIX   0
HKLF      4


REM    xs2252a in P-1
REM wR2 = 0.0894, GooF = S = 1.113, Restrained GooF = 1.108 for all data
REM R1 = 0.0365 for 2726 Fo > 4sig(Fo) and 0.0413 for all 2959 data
REM 323 parameters refined using 251 restraints

END

WGHT      0.0322      0.3776

REM Instructions for potential hydrogen bonds
EQIV $1 -x+2, -y+1, -z+1
HTAB O1S O2_$1
EQIV $2 x+1, y, z
HTAB O1S O4_$2

REM Highest difference peak  0.483,  deepest hole -0.287,  1-sigma level  0.046
Q1    1  -0.0287  0.2735  0.2553  11.00000  0.05    0.31
Q2    1   0.9186  0.2799  0.0177  11.00000  0.05    0.25
Q3    1   0.0984  0.3514  0.3145  11.00000  0.05    0.24
Q4    1   0.9135  0.3464  0.0180  11.00000  0.05    0.23
Q5    1   0.7608  0.2441  0.0636  11.00000  0.05    0.22
Q6    1   0.3794  0.6031  0.4632  11.00000  0.05    0.21
Q7    1   0.8571  0.1184  0.0262  11.00000  0.05    0.21
Q8    1   0.6623  0.2645  0.0724  11.00000  0.05    0.19
Q9    1   0.0838  0.2832  0.2794  11.00000  0.05    0.19
Q10   1   0.6762  0.5936  0.6359  11.00000  0.05    0.19
;
_shelx_res_checksum   93744

_shelx_hkl_file
;
   0   0   2 1829.17 62.9193   7
   0   0  -2 1526.63 59.5887   4
   0   0  -3 3324.00 111.215   7
   0   0  -3 3777.58 119.927   4
   0   0   3 3699.35 115.656   7
   0   0   4 26234.0 448.628   7
   0   0   4 26953.6 463.192   4
   0   0  -4 27025.6 458.450   7
   0   0  -4 26938.3 456.573   4
   0   0   5 49.1246 35.8550   7
   0   0  -5 180.089 43.6258   4
   0   0  -5 152.004 40.2847   7
   0   0   5 57.4273 36.2154   4
   0   0  -6 43204.4 714.598   7
   0   0  -6 42743.3 715.102   4
   0   0   6 42570.0 724.799   4
   0   0   6 41143.2 699.280   7
   0   0  -7 24624.5 504.603   4
   0   0   7 25238.0 519.790   4
   0   0   7 25759.1 498.964   7
   0   0   8 19671.4 470.909   4
   0   0   8 19970.7 442.065   7
   0   0  -8 19038.0 443.995   4
   0   0  -8 19850.8 458.865   7
   0   0   9 4754.00 203.569   7
   0   0  -9 4864.79 213.170   4
   0   0 -10 1256.82 121.817   4
   0   0  10 1136.69 111.920   7
   0   0 -11 181.103 76.3069   4
   0   0  11 168.802 60.6899   2
   0   0  11 187.483 67.1353   7
   0   0 -11 208.171 90.5287   5
   0   0 -12 681.130 132.444   5
   0   0 -12 816.376 116.388   4
   0   0  12 638.163 95.6139   2
   0   0  12 869.688 120.339   7
   0   0 -13 164.476 79.0356   4
   0   0 -13 252.790 117.566   5
   0   0  13 120.967 69.0190   2
   0   0  13 97.4780 76.6388   7
   0   0  14 107.302 70.5102   2
   0   0 -14 322.500 129.506   5
   0   0 -14 137.015 90.0491   4
   0   0  14 217.477 90.3101   7
   0   1 -14 810.319 127.370   4
   0   1 -14 687.329 157.096   5
   0  -1  14 907.606 127.846   7
   0  -1  14 711.534 122.227   2
   0   1 -13 293.759 112.343   5
   0   1 -13 312.976 93.8042   4
   0  -1  13 399.914 93.7147   2
   0  -1  13 409.022 92.7281   7
   0  -1  12 146.696 66.1678   7
   0   1 -12 89.2848 55.3244   4
   0   1 -12 40.3369 82.7785   5
   0   1 -11 649.272 123.015   5
   0  -1  11 752.335 96.9067   7
   0   1 -11 546.097 89.3349   4
   0   1 -10 3196.69 220.490   5
   0  -1  10 2890.08 164.505   7
   0   1 -10 3175.38 180.800   4
   0   1  -9 8129.50 270.755   4
   0   1  -9 8291.80 292.888   7
   0  -1   9 8198.83 269.817   7
   0  -1   9 8267.45 289.073   4
   0  -1   8 572.043 74.4630   4
   0   1  -8 578.290 75.0470   3
   0  -1   8 521.351 73.1340   7
   0   1  -8 537.007 78.4700   7
   0   1  -8 433.381 63.6884   4
   0  -1   7 2548.66 129.206   7
   0  -1   7 2516.40 133.721   4
   0   1  -7 2684.11 130.897   4
   0   1  -6 8265.31 237.477   3
   0   1  -6 8090.74 220.690   4
   0   1  -6 8327.63 244.753   7
   0  -1   6 8003.32 224.347   7
   0  -1   6 8457.78 231.780   4
   0   1  -5 38135.3 616.798   4
   0  -1   5 38310.1 627.130   7
   0   1  -5 38771.5 647.000   7
   0  -1   5 39734.8 634.693   4
   0   1  -5 40176.0 644.570   3
   0   1  -4 13168.2 267.046   3
   0   1  -4 12829.2 250.293   4
   0  -1   4 12843.3 257.030   4
   0  -1   4 12594.3 258.366   7
   0  -1   3 7964.42 169.114   3
   0   1  -3 7733.92 175.602   3
   0  -1   3 7235.30 172.111   7
   0  -1   3 7894.62 161.465   4
   0   1  -3 7811.70 158.054   4
   0   1  -2 7817.75 163.388   3
   0   1  -2 7834.69 134.502   4
   0  -1   2 7621.61 134.727   4
   0  -1   2 7650.09 158.176   3
   0   1  -1 15300.5 259.411   6
   0  -1   1 15746.6 257.288   3
   0  -1   1 15138.6 256.718   1
   0  -1   0 57483.2 802.984   1
   0   1   0 58344.1 806.538   6
   0  -1   0 57847.5 803.603   3
   0  -1  -1 77159.5 1021.30   4
   0  -1  -1 74882.5 1037.04   1
   0   1   1 77241.9 1033.24   7
   0   1   1 74522.6 1038.96   6
   0   1   2 26178.4 441.103   6
   0  -1  -2 27309.3 432.624   4
   0   1   2 26920.8 427.941   7
   0   1   2 27616.0 378.325   2
   0   1   3 5284.46 145.950   7
   0   1   3 5328.24 113.481   2
   0  -1  -3 5131.15 149.951   4
   0  -1  -4 19840.4 371.635   7
   0   1   4 20105.3 381.524   7
   0  -1  -4 20380.5 391.587   4
   0   1   4 20428.1 337.125   2
   0   1   5 4928.87 142.779   2
   0   1   5 4638.06 167.468   7
   0  -1  -5 4935.30 174.604   4
   0  -1  -5 4990.42 166.239   7
   0   1   6 9288.05 230.110   2
   0   1   6 9705.52 269.446   7
   0   1   6 9881.04 280.486   4
   0  -1  -6 9567.37 270.659   4
   0  -1  -7 20400.8 445.183   7
   0  -1  -7 20024.6 453.303   4
   0   1   7 20971.3 474.186   4
   0   1   7 19471.2 399.095   2
   0   1   7 20258.2 448.682   7
   0  -1  -8 21913.8 506.257   4
   0   1   8 22489.2 500.960   7
   0   1   8 22761.2 457.955   2
   0  -1  -8 22888.9 500.922   7
   0  -1  -9 2263.52 154.507   4
   0   1   9 2497.95 157.716   7
   0   1  10 976.397 96.3797   2
   0   1  10 811.063 102.988   7
   0  -1 -10 980.509 117.836   4
   0   1  11 527.162 93.4379   7
   0  -1 -11 525.552 110.323   5
   0  -1 -11 629.064 105.270   4
   0   1  11 435.053 76.6028   2
   0  -1 -12 1549.05 156.443   4
   0  -1 -12 1600.25 186.231   5
   0   1  12 1176.60 118.169   2
   0   1  12 1457.36 147.404   7
   0   1  13 1668.41 145.569   2
   0   1  13 1521.67 161.100   7
   0  -1 -13 1539.09 196.628   5
   0  -1 -13 1675.97 171.625   4
   0   1  14 1036.05 149.508   7
   0  -1 -14 982.849 172.520   5
   0  -1 -14 907.186 148.920   4
   0   2 -14 702.716 115.308   4
   0   2 -14 739.063 152.366   1
   0  -2  14 838.299 125.454   7
   0  -2  14 598.551 118.197   2
   0   2 -14 527.573 137.398   5
   0   2 -13 1221.92 136.235   4
   0   2 -13 1436.53 179.756   1
   0   2 -13 1358.00 183.960   5
   0  -2  13 1305.62 137.088   7
   0   2 -12 1720.86 187.243   5
   0   2 -12 1383.56 132.964   4
   0  -2  12 1708.24 144.306   7
   0   2 -11 1689.45 177.830   5
   0   2 -11 1609.39 133.530   4
   0  -2  11 1901.11 142.620   7
   0  -2  10 3171.84 173.882   7
   0   2 -10 3139.83 168.627   4
   0   2 -10 2704.16 204.402   5
   0  -2   9 2166.52 137.698   7
   0   2  -9 1892.26 121.803   4
   0   2  -9 2047.95 166.695   5
   0  -2   9 2177.24 138.888   4
   0   2  -8 1988.57 115.392   4
   0  -2   8 2099.55 125.319   4
   0   2  -8 2084.73 143.998   3
   0  -2   8 2080.00 128.335   7
   0   2  -7 318.811 61.2435   3
   0  -2   7 115.912 38.5309   4
   0   2  -7 277.168 47.7754   4
   0  -2   7 111.891 41.2733   7
   0  -2   6 1867.47 98.5772   4
   0   2  -6 1903.99 91.7135   4
   0  -2   6 1701.70 102.028   7
   0  -2   5 11061.4 266.865   7
   0  -2   5 11564.9 245.945   4
   0  -2   5 11469.9 261.893   3
   0   2  -5 12150.2 292.919   3
   0   2  -5 11306.7 234.738   4
   0   2  -4 8488.55 234.185   1
   0  -2   4 8194.94 204.102   3
   0   2  -4 8625.86 228.467   3
   0  -2   4 8219.82 172.902   4
   0   2  -4 8111.78 166.940   4
   0  -2   3 86.1364 29.8151   3
   0   2  -3 223.050 41.5952   3
   0   2  -3 214.744 42.0062   1
   0  -2   3 86.1351 15.6888   4
   0   2  -3 254.791 21.0572   4
   0   2  -2 19338.8 314.628   5
   0   2  -2 19161.4 371.816   1
   0  -2   2 19516.2 360.637   3
   0  -2   2 19173.4 361.964   1
   0   2  -2 20009.1 372.159   3
   0  -2   1 144118. 1975.22   3
   0   2  -1 146128. 1983.11   3
   0   2  -1 146791. 1984.18   1
   0  -2   1 143390. 1976.57   1
   0   2  -1 140924. 1978.94   6
   0  -2   0 71150.6 1028.88   1
   0   2   0 70236.2 1030.04   6
   0   2   0 71660.4 948.660   4
   0  -2   0 70523.0 1026.58   3
   0   2   0 70390.7 1022.04   1
   0  -2   0 71490.2 941.142   4
   0   2   1 5922.33 142.443   4
   0  -2  -1 5666.12 168.999   1
   0  -2  -1 5432.26 119.249   2
   0   2   1 6010.88 168.199   7
   0   2   1 5811.12 173.226   6
   0  -2  -1 5853.28 172.365   3
   0  -2  -1 5943.69 137.762   4
   0  -2  -2 290.774 23.9074   2
   0  -2  -2 375.624 50.1338   1
   0   2   2 206.477 38.8799   4
   0  -2  -2 398.882 45.7610   4
   0   2   2 184.938 42.1737   6
   0   2   2 219.656 41.1913   7
   0  -2  -2 364.142 46.9250   6
   0   2   3 3406.95 132.864   7
   0   2   3 3106.33 135.368   6
   0  -2  -3 3013.78 72.3334   2
   0  -2  -3 3105.06 123.218   4
   0   2   3 3110.10 78.5062   2
   0   2   4 2880.59 85.1198   2
   0  -2  -4 3305.96 142.576   4
   0   2   4 3091.15 147.024   6
   0  -2  -4 3635.03 138.039   7
   0   2   4 3026.92 136.221   7
   0   2   5 18965.6 437.379   6
   0   2   5 18425.6 319.122   2
   0   2   5 18857.7 413.845   7
   0  -2  -5 18875.6 411.157   4
   0   2   6 4019.84 126.845   2
   0  -2  -6 4041.52 167.970   7
   0  -2  -6 4102.81 177.505   4
   0   2   6 3880.39 176.244   7
   0   2   7 18713.1 362.710   2
   0  -2  -7 17869.0 442.068   4
   0   2   7 18525.8 453.314   7
   0  -2  -7 18675.3 433.348   7
   0   2   7 18103.0 453.270   4
   0   2   8 4788.55 221.358   7
   0  -2  -8 4685.78 217.883   4
   0   2   8 4694.81 166.964   2
   0   2   9 1433.73 98.4159   2
   0   2   9 1551.22 138.109   7
   0  -2  -9 1635.62 138.705   4
   0   2  10 161.627 68.2875   7
   0   2  10 228.784 55.4880   2
   0  -2 -11 3706.02 229.421   4
   0   2  11 3497.40 169.993   2
   0   2  11 3639.75 226.722   7
   0  -2 -11 3799.46 262.013   5
   0   2  12 629.942 82.1093   2
   0  -2 -12 812.201 143.174   5
   0   2  12 1014.03 135.319   7
   0  -2 -12 1021.00 137.037   4
   0  -2 -13 2418.38 251.610   5
   0  -2 -13 2285.78 209.056   4
   0   2  13 2319.17 209.649   7
   0   2  13 1852.14 212.174   6
   0   3 -13 681.827 147.225   1
   0  -3  13 564.880 107.295   7
   0   3 -13 643.651 139.217   5
   0   3 -13 433.085 82.7970   4
   0  -3  12 1897.27 154.297   7
   0   3 -12 1856.19 194.975   5
   0   3 -12 1997.16 146.106   4
   0   3 -12 2218.50 216.566   1
   0   3 -11 7450.35 363.850   1
   0  -3  11 7333.62 285.903   7
   0   3 -11 6923.16 342.109   5
   0   3 -11 6703.96 254.187   4
   0   3 -10 3810.81 176.831   4
   0   3 -10 3628.37 235.866   5
   0  -3  10 3894.02 195.189   7
   0   3 -10 3722.09 245.804   1
   0  -3  10 3683.17 190.060   4
   0   3  -9 454.249 94.8056   5
   0  -3   9 310.970 61.0997   4
   0   3  -9 398.152 93.8541   1
   0  -3   9 357.765 69.5444   7
   0   3  -9 491.228 65.0186   4
   0   3  -8 1073.15 111.337   3
   0   3  -8 1082.74 83.2494   4
   0   3  -8 1082.63 121.110   5
   0  -3   8 1098.62 96.8439   7
   0   3  -8 1068.34 122.994   1
   0  -3   8 969.828 84.5376   4
   0   3  -7 2715.39 162.499   3
   0  -3   7 2640.27 141.977   7
   0  -3   7 2664.87 120.195   4
   0   3  -7 2638.68 114.365   4
   0   3  -7 2840.39 172.812   1
   0   3  -7 2809.82 169.769   5
   0  -3   6 9945.73 274.824   7
   0   3  -6 10041.1 220.535   4
   0   3  -6 10663.1 326.905   1
   0  -3   6 10559.0 273.300   3
   0  -3   6 9986.81 228.777   4
   0   3  -6 10277.8 306.895   5
   0   3  -5 6110.33 140.119   4
   0  -3   5 6193.96 195.944   3
   0  -3   5 6035.18 145.668   4
   0   3  -5 6241.22 210.938   5
   0  -3   4 4538.27 169.991   3
   0   3  -4 5302.33 167.571   5
   0   3  -4 5033.30 98.6545   4
   0   3  -4 5068.35 198.304   1
   0   3  -4 5130.03 196.802   3
   0   3  -3 8368.50 191.292   5
   0  -3   3 8383.12 238.294   1
   0   3  -3 8319.81 251.515   3
   0   3  -3 8231.86 252.231   1
   0  -3   3 8077.08 232.325   3
   0  -3   2 31543.7 577.313   3
   0   3  -2 31710.2 579.627   6
   0  -3   2 31930.6 577.255   1
   0   3  -2 31887.6 590.827   3
   0   3  -2 32700.6 596.508   1
   0   3  -2 32198.0 469.765   5
   0   3  -1 4987.68 99.5588   4
   0   3  -1 5075.38 182.669   3
   0  -3   1 4970.82 179.963   1
   0  -3   1 4782.65 100.970   4
   0   3  -1 5109.00 181.967   6
   0   3  -1 4825.30 178.272   1
   0  -3   1 5239.03 183.385   3
   0  -3   0 5066.15 189.395   1
   0  -3   0 5108.70 122.674   4
   0   3   0 5745.11 192.955   1
   0   3   0 5124.48 127.326   4
   0   3   0 5318.25 191.997   6
   0  -3   0 5407.64 191.783   3
   0   3   1 2722.87 136.821   6
   0   3   1 2711.54 128.950   1
   0  -3  -1 2843.97 94.8701   2
   0  -3  -1 3074.10 143.297   6
   0  -3  -1 2950.05 141.940   1
   0  -3  -1 2917.57 141.856   3
   0   3   1 2959.72 107.324   4
   0  -3  -1 2814.84 98.1908   4
   0   3   2 36915.1 601.761   4
   0  -3  -2 36129.7 584.954   4
   0   3   2 35195.7 630.019   1
   0   3   2 35961.1 653.829   6
   0  -3  -2 36328.3 660.114   1
   0  -3  -2 35104.6 659.341   3
   0  -3  -2 37442.1 654.566   6
   0  -3  -2 34715.2 531.083   2
   0   3   2 35094.9 638.171   7
   0   3   3 17222.5 394.293   7
   0  -3  -3 17056.3 362.009   4
   0  -3  -3 16231.8 269.999   2
   0  -3  -3 17001.1 405.625   1
   0   3   3 17360.8 369.150   4
   0  -3  -3 17540.8 396.223   6
   0   3   3 17007.4 403.775   6
   0  -3  -4 10052.1 172.599   2
   0   3   4 9797.48 290.931   7
   0  -3  -4 9224.55 265.779   4
   0  -3  -4 10323.0 310.009   1
   0   3   4 9218.50 175.350   2
   0   3   4 10184.7 303.444   6
   0  -3  -5 10852.1 302.314   4
   0   3   5 10801.5 330.545   6
   0   3   5 10731.7 306.429   4
   0   3   5 10045.8 196.089   2
   0  -3  -5 11259.9 341.866   1
   0  -3  -5 10516.6 291.188   7
   0   3   5 10457.7 314.608   7
   0   3   6 11801.8 233.774   2
   0  -3  -6 12000.8 329.662   7
   0  -3  -6 12424.2 348.984   4
   0   3   6 12528.2 364.455   7
   0   3   6 12554.1 357.201   4
   0   3   6 12220.1 375.870   6
   0  -3  -7 2960.31 172.130   4
   0   3   7 2891.46 191.446   6
   0   3   7 3221.24 188.006   7
   0   3   7 3076.15 109.778   2
   0   3   8 2004.59 98.1824   2
   0  -3  -8 2284.32 160.154   4
   0   3   8 1930.72 170.598   6
   0   3   8 2182.31 165.163   7
   0  -3  -9 3521.22 211.840   4
   0   3   9 4243.98 261.816   6
   0   3   9 3932.05 230.859   7
   0   3   9 3820.78 148.446   2
   0  -3 -10 2881.95 221.268   5
   0   3  10 2744.18 204.869   7
   0   3  10 2544.57 220.156   6
   0   3  10 2746.02 132.989   2
   0  -3 -10 2859.73 201.993   4
   0  -3 -11 2943.04 215.757   4
   0   3  11 2550.28 136.974   2
   0   3  11 2723.66 234.297   6
   0   3  11 3246.85 231.078   7
   0  -3 -11 2918.99 237.830   5
   0   3  12 2373.87 212.121   7
   0   3  12 2102.53 224.578   6
   0  -3 -12 2598.89 214.873   4
   0  -3 -12 2074.53 216.825   5
   0   3  13 630.048 154.012   6
   0  -3 -13 577.146 150.218   5
   0   3  13 686.573 132.163   7
   0  -3 -13 637.916 130.172   4
   0   4 -13 582.248 144.756   5
   0  -4  13 642.669 106.514   7
   0   4 -13 534.471 145.612   1
   0   4 -12 1104.82 173.035   1
   0  -4  12 1014.90 123.941   7
   0   4 -12 867.323 139.888   5
   0   4 -11 1678.86 177.675   5
   0  -4  11 1705.02 144.291   7
   0   4 -11 1576.38 120.040   4
   0   4 -11 1374.62 179.317   1
   0   4 -10 3007.98 229.731   1
   0   4 -10 2740.16 207.766   5
   0  -4  10 2748.24 167.479   7
   0   4 -10 2584.20 139.716   4
   0   4  -9 4255.66 242.960   5
   0   4  -9 3812.87 158.024   4
   0   4  -9 3916.84 247.242   1
   0  -4   9 4199.05 201.099   7
   0  -4   8 1082.22 102.836   7
   0   4  -8 1028.44 74.0957   4
   0   4  -8 1186.60 124.779   5
   0   4  -8 1174.15 136.101   1
   0   4  -7 4596.89 230.332   3
   0  -4   7 4357.61 186.892   3
   0   4  -7 4320.03 232.746   1
   0   4  -7 4506.75 213.996   5
   0  -4   7 4455.43 192.661   7
   0   4  -7 4165.62 128.308   4
   0   4  -6 16335.5 449.970   3
   0  -4   6 16664.3 386.812   3
   0   4  -6 17113.8 403.036   5
   0   4  -6 16613.6 456.603   1
   0   4  -5 12690.2 311.135   5
   0  -4   5 12718.2 397.246   6
   0   4  -5 12343.0 380.766   1
   0  -4   5 12917.3 337.648   3
   0   4  -4 4564.32 150.389   5
   0  -4   4 4342.49 182.664   3
   0  -4   4 4156.14 186.478   1
   0  -4   3 29316.8 586.781   3
   0   4  -3 29794.1 472.861   5
   0  -4   3 29568.2 593.882   1
   0  -4   2 19389.3 443.229   1
   0  -4   2 19427.3 439.334   3
   0   4  -2 17918.6 282.769   5
   0   4  -2 18810.9 437.516   6
   0   4  -1 383.306 30.6557   4
   0  -4   1 390.068 32.6905   4
   0  -4   1 490.861 71.1486   1
   0  -4   1 300.830 64.7377   3
   0   4  -1 395.711 66.0143   6
   0   4  -1 384.534 66.3209   3
   0   4  -1 438.260 70.2699   1
   0  -4   0 858.844 103.190   3
   0   4   0 862.957 97.4397   6
   0  -4   0 507.835 80.3182   6
   0  -4   0 474.179 45.5694   4
   0  -4   0 488.327 75.6055   7
   0  -4   0 464.233 80.3686   1
   0   4   0 839.136 94.0666   1
   0  -4  -1 13811.8 289.914   2
   0   4   1 14515.0 384.627   6
   0  -4  -1 14204.2 290.460   4
   0  -4  -1 14536.3 387.955   6
   0  -4  -1 14589.4 390.912   1
   0   4   1 13997.4 300.122   4
   0  -4  -1 14070.7 384.157   3
   0  -4  -2 26942.3 586.597   1
   0  -4  -2 26826.3 485.026   4
   0   4   2 26790.3 503.704   4
   0  -4  -2 26395.0 444.507   2
   0  -4  -2 27162.7 577.060   6
   0   4   2 26178.5 579.377   6
   0  -4  -2 25525.7 581.770   3
   0   4   3 3412.69 182.992   6
   0  -4  -3 3805.15 112.564   2
   0  -4  -3 3752.07 194.834   1
   0  -4  -3 4016.99 161.673   4
   0  -4  -3 3539.24 193.706   3
   0  -4  -3 3784.46 187.463   6
   0   4   3 3719.42 188.437   7
   0  -4  -4 6278.13 263.172   1
   0  -4  -4 5693.47 212.067   4
   0  -4  -4 5992.66 130.657   2
   0  -4  -4 6191.22 228.185   7
   0   4   4 6419.83 254.648   7
   0  -4  -4 6128.43 264.505   3
   0   4   4 6201.68 257.975   6
   0   4   4 6064.24 226.534   4
   0  -4  -4 5985.70 243.012   6
   0  -4  -5 4965.26 209.896   7
   0   4   5 4877.49 238.087   6
   0   4   5 5171.64 217.697   4
   0  -4  -5 5316.72 250.888   1
   0   4   5 5065.65 233.189   7
   0  -4  -5 4849.77 208.085   4
   0   4   6 9437.67 337.148   7
   0   4   6 9324.90 348.153   6
   0  -4  -6 9276.14 309.326   4
   0  -4  -7 215.609 69.2417   4
   0   4   7 106.238 22.1227   2
   0   4   7 81.0470 62.0768   6
   0   4   7 263.506 84.7579   7
   0   4   8 57.5938 23.1994   2
   0  -4  -8 170.449 74.5171   4
   0   4   8 75.0635 67.7452   6
   0   4   8 101.927 76.6506   7
   0  -4  -9 1331.72 151.527   5
   0  -4  -9 1142.75 136.608   4
   0   4   9 1164.11 63.9314   2
   0   4   9 1192.64 160.549   6
   0   4   9 1467.75 163.828   7
   0  -4 -10 8391.45 359.261   4
   0   4  10 8227.76 383.189   7
   0  -4 -10 8150.47 375.545   5
   0   4  10 8246.61 414.368   6
   0  -4 -11 2341.13 204.522   4
   0   4  11 2332.71 213.380   7
   0  -4 -11 2417.47 220.521   5
   0   4  11 2094.04 224.681   6
   0  -4 -12 2841.57 252.439   5
   0   4  12 2334.52 225.440   7
   0   4  12 2008.22 230.163   6
   0  -4 -12 2604.22 227.657   4
   0  -4 -13 512.883 128.953   4
   0   4  13 643.014 155.339   6
   0   4  13 918.881 167.297   7
   0  -4 -13 860.301 167.851   5
   0   5 -12 1359.99 172.933   5
   0   5 -12 1409.86 207.363   1
   0  -5  12 1553.03 153.867   7
   0   5 -11 280.051 100.445   5
   0   5 -11 207.344 99.9156   1
   0  -5  11 303.125 76.7401   7
   0  -5  10 810.305 107.317   7
   0   5 -10 592.665 115.646   5
   0   5 -10 566.505 125.383   1
   0   5  -9 2388.13 208.170   1
   0  -5   9 2352.62 158.100   7
   0   5  -9 2134.13 176.681   5
   0   5  -8 2032.58 160.673   5
   0  -5   8 2134.61 154.097   7
   0  -5   8 2048.43 144.119   3
   0   5  -8 2144.77 189.608   1
   0   5  -7 2665.30 161.230   5
   0  -5   7 2587.24 160.088   3
   0   5  -7 2640.75 200.501   1
   0  -5   6 6457.33 246.738   3
   0   5  -6 6490.72 228.684   5
   0   5  -6 6146.62 293.754   1
   0  -5   5 8485.29 290.462   3
   0   5  -5 8750.16 333.743   3
   0   5  -5 8924.00 340.680   1
   0   5  -5 8286.10 236.239   5
   0  -5   4 18271.1 465.585   1
   0   5  -4 18768.6 502.170   3
   0  -5   4 17342.3 452.480   3
   0   5  -4 17819.3 495.439   1
   0   5  -4 17886.7 345.495   5
   0   5  -3 16968.1 463.330   3
   0  -5   3 15875.2 428.208   1
   0   5  -3 15194.5 270.629   5
   0  -5   3 15495.3 420.674   3
   0   5  -3 16100.9 434.568   6
   0  -5   3 16223.2 471.764   6
   0   5  -3 15392.5 447.174   1
   0  -5   2 1358.89 130.410   6
   0  -5   2 1294.19 120.501   3
   0  -5   2 1185.67 116.234   1
   0   5  -2 1290.98 121.843   3
   0   5  -2 1328.96 119.770   6
   0  -5   1 2204.97 85.4346   4
   0   5  -1 2459.97 164.679   3
   0  -5   1 2287.76 164.870   6
   0  -5   1 2132.49 153.814   1
   0   5  -1 2407.64 84.7376   4
   0  -5   1 2120.65 150.823   3
   0   5  -1 2206.80 153.808   6
   0   5   0 10266.9 235.190   4
   0  -5   0 11014.2 363.858   6
   0  -5   0 10353.5 351.666   1
   0  -5   0 10545.1 327.339   7
   0   5   0 10450.3 345.364   3
   0  -5   0 10408.6 233.526   4
   0  -5   0 10503.7 351.844   3
   0   5   0 10161.0 341.326   6
   0  -5  -1 30197.6 666.998   3
   0  -5  -1 28843.7 415.167   5
   0  -5  -1 29347.2 513.577   4
   0  -5  -1 29711.0 619.416   7
   0  -5  -1 30621.4 670.750   1
   0   5   1 29380.6 627.386   1
   0  -5  -1 27273.7 422.406   5
   0  -5  -1 30228.2 665.862   6
   0   5   1 30259.0 528.196   4
   0  -5  -1 28315.8 523.921   2
   0   5   1 29252.2 652.573   6
   0  -5  -2 26025.4 573.776   7
   0  -5  -2 25842.1 612.628   6
   0  -5  -2 25821.6 432.074   5
   0  -5  -2 26788.4 631.312   1
   0   5   2 25504.6 577.637   1
   0   5   2 25465.4 609.209   6
   0  -5  -2 25758.5 466.738   2
   0  -5  -2 26347.9 500.610   4
   0  -5  -2 26114.8 625.733   3
   0  -5  -3 21800.2 425.487   5
   0   5   3 21636.0 565.101   6
   0  -5  -3 21599.6 466.197   4
   0  -5  -3 21221.2 565.706   3
   0   5   3 22680.6 492.434   4
   0  -5  -3 23113.9 562.868   6
   0  -5  -3 22755.8 583.416   1
   0  -5  -3 21789.1 395.612   2
   0  -5  -4 5876.21 145.829   2
   0   5   4 6069.13 242.007   4
   0  -5  -4 6107.25 267.973   6
   0   5   4 5658.67 265.744   7
   0  -5  -4 6311.35 234.406   4
   0   5   4 5476.67 267.062   6
   0  -5  -4 6030.00 287.543   3
   0   5   5 3464.10 222.466   6
   0  -5  -5 3499.00 228.220   3
   0  -5  -5 3517.00 86.9331   2
   0  -5  -5 3707.86 189.723   4
   0   5   5 3424.49 210.806   7
   0   5   6 2057.06 178.856   6
   0  -5  -6 1994.38 180.624   3
   0  -5  -6 2198.17 156.679   4
   0   5   6 2089.89 176.566   7
   0  -5  -7 1978.25 159.448   4
   0  -5  -7 1546.06 141.629   5
   0   5   7 2037.45 179.181   7
   0  -5  -7 1882.44 183.354   3
   0   5   7 1799.88 179.051   6
   0   5   8 53.0548 74.2590   6
   0  -5  -8 274.392 82.3894   4
   0  -5  -8 364.813 93.3044   5
   0   5   8 181.518 91.2587   7
   0   5   9 79.1095 85.9428   7
   0  -5  -9 305.733 97.5825   5
   0  -5  -9 295.681 95.0444   4
   0   5   9 229.963 90.6310   6
   0  -5 -10 462.822 112.815   5
   0   5  10 342.034 109.157   7
   0   5  10 536.776 137.273   6
   0  -5 -10 748.812 127.525   4
   0   5  11 1310.53 187.202   7
   0  -5 -11 1206.39 168.468   5
   0  -5 -11 1187.37 164.282   4
   0   5  11 952.909 178.827   6
   0  -5 -12 842.931 160.919   5
   0   5  12 1375.99 196.826   7
   0  -5 -12 1136.56 168.946   4
   0   5  12 827.844 176.160   6
   0   6 -12 43.4374 122.146   1
   0  -6  12 108.006 74.6296   7
   0   6 -12 177.868 108.305   5
   0   6 -11 409.799 108.487   5
   0   6 -11 595.810 145.577   1
   0  -6  11 864.652 117.494   7
   0   6 -10 1705.83 202.305   1
   0  -6  10 1307.88 136.909   7
   0   6 -10 1583.05 169.182   5
   0  -6   9 1812.52 151.684   3
   0   6  -9 1923.23 204.787   1
   0   6  -9 1631.55 155.605   5
   0  -6   9 1611.17 148.408   7
   0  -6   8 2320.55 165.539   3
   0   6  -8 2468.17 167.750   5
   0   6  -8 2536.82 219.818   1
   0   6  -7 525.983 78.8636   5
   0  -6   7 463.449 84.1110   3
   0   6  -7 570.513 113.652   1
   0  -6   6 181.523 69.3384   3
   0   6  -6 155.235 77.1024   1
   0   6  -6 114.624 45.3334   5
   0   6  -5 1030.08 137.989   1
   0  -6   5 1078.01 121.414   3
   0   6  -5 877.044 74.1704   5
   0  -6   4 10929.4 365.721   3
   0   6  -4 9728.43 208.081   5
   0   6  -4 10765.5 402.571   1
   0   6  -3 14944.4 454.563   6
   0  -6   3 15866.6 461.654   3
   0   6  -3 15491.6 487.196   1
   0   6  -2 14491.7 449.454   6
   0  -6   2 15047.9 455.265   3
   0   6  -2 14767.3 459.773   1
   0   6  -1 12269.0 408.806   1
   0  -6   1 13203.7 427.039   3
   0   6  -1 12700.8 257.653   4
   0   6  -1 12226.5 409.132   6
   0  -6   0 12157.0 277.082   4
   0   6   0 11864.7 395.314   1
   0   6   0 11950.3 407.003   6
   0  -6   0 11939.8 326.414   2
   0   6   0 11194.6 271.110   4
   0  -6   0 11950.1 413.819   3
   0   6   1 2687.01 192.392   6
   0   6   1 2562.10 177.050   1
   0  -6  -1 2849.03 203.083   3
   0  -6  -1 2946.76 142.634   2
   0  -6  -1 2959.31 133.967   4
   0  -6  -2 2531.58 134.885   4
   0  -6  -2 2525.37 195.894   3
   0   6   2 2505.48 188.431   6
   0   6   2 2253.51 165.640   1
   0  -6  -2 2255.21 90.4470   5
   0  -6  -2 2508.59 89.3353   5
   0  -6  -2 2453.03 125.107   2
   0  -6  -3 9128.19 229.885   5
   0  -6  -3 8474.50 230.066   2
   0  -6  -3 8841.12 374.933   3
   0  -6  -3 8824.02 281.472   4
   0   6   3 9288.01 303.688   4
   0   6   3 8811.96 361.958   6
   0  -6  -4 13039.0 472.062   3
   0  -6  -4 12167.9 260.911   2
   0   6   4 12278.9 443.538   6
   0  -6  -4 12438.7 319.412   5
   0  -6  -4 12815.3 370.008   4
   0  -6  -5 7775.73 298.579   4
   0  -6  -5 8191.34 274.932   5
   0  -6  -5 8200.90 161.899   2
   0  -6  -5 7827.07 371.395   3
   0   6   5 8187.63 366.318   6
   0  -6  -6 4230.21 231.700   4
   0   6   6 3839.95 254.753   7
   0  -6  -6 4109.55 278.206   3
   0   6   6 3949.07 264.803   6
   0  -6  -6 4119.63 211.763   5
   0   6   7 5333.22 309.037   7
   0  -6  -7 4488.63 302.890   3
   0  -6  -7 4598.52 238.193   5
   0  -6  -7 4621.73 253.900   4
   0   6   7 4667.62 298.062   6
   0  -6  -8 4938.11 273.527   4
   0  -6  -8 4938.59 331.712   3
   0   6   8 5317.84 326.020   6
   0   6   8 5118.69 315.704   7
   0  -6  -8 4993.89 267.391   5
   0  -6  -9 2108.63 232.169   3
   0  -6  -9 2567.65 208.870   4
   0   6   9 2449.94 241.575   6
   0  -6  -9 2615.57 210.210   5
   0   6   9 2873.48 249.249   7
   0   6  10 203.446 123.017   7
   0  -6 -10 310.579 134.612   3
   0   6  10 317.024 121.095   6
   0  -6 -10 174.337 81.5969   5
   0  -6 -10 230.897 93.6519   4
   0   6  11 398.209 142.620   7
   0  -6 -11 373.411 120.761   4
   0  -6 -11 238.604 130.048   3
   0  -6 -11 362.316 121.346   5
   0   6  11 151.213 106.689   6
   0   7 -11 269.030 116.140   1
   0  -7  11 322.285 86.4054   7
   0  -7  10 859.189 119.214   3
   0  -7  10 825.028 117.936   7
   0   7 -10 819.701 155.536   1
   0  -7   9 564.184 107.339   7
   0   7  -9 711.634 149.903   1
   0  -7   9 664.758 111.499   3
   0  -7   8 1401.43 143.532   3
   0   7  -8 1279.00 180.515   1
   0   7  -8 1167.50 115.456   5
   0   7  -7 1630.29 193.885   1
   0  -7   7 1628.06 153.890   3
   0   7  -7 1378.79 110.301   5
   0   7  -6 352.504 101.994   1
   0  -7   6 291.404 83.7663   3
   0   7  -6 278.345 54.0063   5
   0   7  -5 180.914 30.1726   5
   0  -7   5 226.899 78.5302   3
   0   7  -5 178.151 100.067   1
   0  -7   4 19.7088 65.8780   3
   0   7  -4 24.5613 66.8771   1
   0   7  -3 44.9441 72.3254   1
   0   7  -3 67.4680 67.7651   6
   0  -7   3-65.9242 77.3128   3
   0   7  -2 2393.10 194.894   1
   0  -7   2 2333.60 194.299   3
   0   7  -2 2407.86 192.369   6
   0   7  -1 13055.2 454.110   6
   0   7  -1 12399.3 269.337   4
   0   7  -1 11791.6 433.670   1
   0  -7   1 12441.3 453.966   3
   0   7   0 9418.48 376.242   1
   0   7   0 9881.49 393.045   6
   0   7   0 9058.23 248.982   4
   0  -7   0 9987.78 405.882   3
   0  -7   0 9172.69 252.762   4
   0  -7   0 9130.05 303.452   2
   0  -7  -1 1308.21 98.7161   4
   0   7   1 1262.68 149.696   6
   0  -7  -1 1387.83 164.566   3
   0   7   1 1286.54 139.803   1
   0  -7  -1 1326.23 109.866   2
   0   7   2 89.6331 75.1797   6
   0   7   2 177.175 52.9394   4
   0  -7  -2 125.441 81.0319   3
   0   7   2 302.004 91.0484   1
   0  -7  -2 236.488 58.5264   4
   0  -7  -2 204.090 53.1216   2
   0  -7  -3 371.000 72.7107   4
   0   7   3 139.365 78.7923   6
   0  -7  -3 354.288 59.0738   2
   0  -7  -3 370.296 101.600   3
   0  -7  -3 219.278 39.4328   5
   0  -7  -3 264.555 42.5688   5
   0  -7  -4 937.418 108.522   4
   0  -7  -4 822.545 76.5960   5
   0  -7  -4 865.195 147.854   3
   0   7   4 841.400 133.242   6
   0  -7  -4 804.218 66.0385   2
   0  -7  -5 1196.38 126.536   4
   0   7   5 1167.27 158.011   6
   0  -7  -5 1192.47 106.397   5
   0  -7  -5 1259.95 175.209   3
   0  -7  -6 1601.84 201.096   3
   0  -7  -6 1594.65 155.629   4
   0   7   6 1819.32 195.650   6
   0  -7  -6 1627.88 131.405   5
   0   7   7 2340.54 231.655   6
   0  -7  -7 2564.29 183.233   5
   0  -7  -7 2804.38 268.662   3
   0  -7  -7 2444.89 201.041   4
   0  -7  -8 3166.52 233.058   4
   0  -7  -8 3280.56 293.805   3
   0   7   8 2986.23 264.048   6
   0  -7  -8 3002.97 214.102   5
   0   7   9 958.569 171.215   6
   0  -7  -9 1142.44 188.182   3
   0  -7  -9 1128.01 162.187   4
   0  -7  -9 1102.96 147.219   5
   0  -7 -10 467.505 134.428   4
   0  -7 -10 806.586 178.944   3
   0   7  10 556.949 153.754   6
   0  -7 -10 637.714 123.274   5
   0  -8   9 529.911 104.944   3
   0   8  -9 373.892 122.675   1
   0  -8   9 335.332 96.4595   7
   0  -8   8 96.5395 79.8399   3
   0   8  -8 151.857 115.055   1
   0   8  -7 260.114 112.446   1
   0  -8   7 186.931 92.0531   3
   0   8  -6 1150.56 168.741   1
   0  -8   6 1259.62 146.810   3
   0  -8   5 2915.51 217.661   3
   0   8  -5 2311.28 223.923   1
   0   8  -4 2435.64 220.806   1
   0  -8   4 2573.79 216.628   3
   0   8  -3 691.405 123.107   6
   0  -8   3 623.071 118.107   3
   0   8  -3 578.066 121.776   1
   0   8  -2 56.4648 69.1595   6
   0  -8   2-76.2271 82.1656   3
   0   8  -2-30.3192 76.9698   1
   0   8  -1 151.057 81.8384   6
   0   8  -1 148.607 82.0987   1
   0  -8   1 20.6725 86.4817   3
   0   8   0 356.269 102.359   6
   0   8   0 269.588 93.0303   1
   0  -8   0 539.372 127.371   3
   0   8   1 147.899 89.0448   6
   0   8   1 233.959 88.3925   1
   0  -8  -1 41.5058 80.6398   3
   0  -8  -1 58.5272 46.5456   4
   0  -8  -2 589.626 131.616   3
   0   8   2 797.692 134.770   6
   0  -8  -2 354.629 70.2288   4
   0   8   2 574.682 110.026   1
   0  -8  -3 1557.51 133.802   4
   0  -8  -3 1513.39 197.696   3
   0   8   3 1135.02 158.153   6
   0  -8  -4 1229.49 184.535   3
   0  -8  -4 1287.42 134.522   4
   0   8   4 1335.78 174.245   6
   0  -8  -5 684.980 108.560   4
   0   8   5 851.656 151.713   6
   0  -8  -5 674.285 154.695   3
   0  -8  -6 891.789 170.673   3
   0  -8  -6 852.860 126.676   4
   0   8   6 595.346 137.487   6
   0   8   7 1689.88 223.100   6
   0  -8  -7 1986.03 194.401   4
   0  -8  -7 2146.24 247.011   3
   0   8   8 1222.13 195.725   6
   0  -8  -8 948.419 157.000   4
   0  -8  -8 1194.50 206.734   3
   0  -9   7 350.054 103.788   3
   0   9  -7 303.987 120.672   1
   0  -9   6 371.689 110.271   3
   0   9  -6 420.048 125.193   1
   0   9  -5 780.900 153.268   1
   0  -9   5 914.453 150.143   3
   0   9  -4 1144.36 175.376   1
   0  -9   4 1444.15 175.863   3
   0   9  -3 2863.05 253.335   1
   0  -9   3 3280.17 257.400   3
   0   9  -2 3013.97 247.099   6
   0   9  -2 3123.06 258.881   1
   0  -9   2 3041.70 254.956   3
   0   9  -1 941.007 152.140   1
   0   9  -1 519.488 116.128   6
   0  -9   1 606.514 130.037   3
   0   9   0 446.699 121.812   6
   0  -9   0 290.310 104.010   3
   0   9   0 328.329 115.661   1
   0   9   1 1023.28 158.279   6
   0  -9  -1 1041.23 178.216   3
   0   9   1 1051.61 155.140   1
   0  -9  -2 1159.27 184.298   3
   0   9   2 1081.97 151.978   1
   0   9   2 1171.67 175.671   6
   0  -9  -2 1283.95 126.397   4
   0  -9  -3 1445.26 138.736   4
   0  -9  -3 1147.86 190.561   3
   0   9   3 1409.67 182.090   6
   0   9   4 1405.33 193.695   6
   0  -9  -4 1632.39 157.778   4
   0  -9  -4 1525.00 220.540   3
   0  -9  -5 1066.02 140.375   4
   0   9   5 1242.99 182.159   6
   0  -9  -5 1108.85 194.391   3
   0   9   6 1217.19 198.678   6
   0  -9  -6 1252.12 162.129   4
   0  -9  -6 1640.71 242.565   3
   0 -10   4 848.326 161.567   3
   0  10  -4 660.872 154.449   1
   0  10  -3 1290.71 192.071   1
   0 -10   3 1341.89 199.007   3
   0 -10   2 590.521 142.298   3
   0  10  -2 677.178 152.314   1
   0  10  -2 837.450 158.377   6
   0 -10   1 405.824 135.629   3
   0  10  -1 492.638 127.923   6
   0  10  -1 383.291 112.777   1
   0  10   0 1369.49 190.903   6
   0 -10   0 1325.47 205.705   3
   0  10   0 1059.99 168.233   1
   0 -10  -1 2863.78 285.025   3
   0  10   1 2532.80 240.660   1
   0  10   1 2514.84 250.622   6
   0 -10  -2 3153.18 315.799   3
   0  10   2 3512.08 296.754   6
   1 -10  -4 263.879 89.4651   4
   1 -10  -4 422.772 150.366   3
  -1  10   4 65.5377 96.4979   6
   1 -10  -3 478.237 146.734   3
  -1  10   3 527.115 123.476   6
   1 -10  -2 650.688 157.706   3
  -1  10   2 712.542 137.794   6
  -1  10   1 843.157 138.714   1
  -1  10   1 941.283 157.852   6
   1 -10  -1 1069.10 189.579   3
  -1  10   0 1033.14 155.949   1
   1 -10   0 979.840 183.831   3
  -1  10   0 1148.03 169.773   6
   1 -10   1 1148.90 173.892   3
  -1  10  -1 1024.25 155.911   1
  -1  10  -1 935.777 147.437   6
   1 -10   2 2056.86 218.769   3
  -1  10  -2 1893.42 201.949   1
  -1  10  -3 1797.41 207.420   1
   1 -10   3 2147.26 220.396   3
  -1  10  -4 1503.12 196.509   1
   1 -10   4 1442.79 179.570   3
  -1  10  -5 1022.38 169.235   1
   1 -10   5 1198.10 168.886   3
  -1   9   7 2250.06 236.143   6
   1  -9  -7 2414.57 209.307   4
   1  -9  -7 2125.16 264.652   3
  -1   9   6 1692.64 211.447   6
   1  -9  -6 1777.69 174.630   4
   1  -9  -6 1962.47 245.753   3
   1  -9  -5 823.570 168.254   3
  -1   9   5 784.407 140.443   6
   1  -9  -5 861.492 130.252   4
   1  -9  -4 854.747 164.782   3
  -1   9   4 1030.82 158.411   6
   1  -9  -4 1054.98 127.388   4
   1  -9  -3 734.153 151.036   3
   1  -9  -3 559.274 89.5046   4
  -1   9   3 465.926 117.172   6
   1  -9  -2 304.657 125.136   3
   1  -9  -2 359.825 70.1168   4
  -1   9   2 201.732 89.9270   6
   1  -9  -1 1172.78 100.428   4
  -1   9   1 1125.70 148.110   1
  -1   9   1 1123.31 157.246   6
   1  -9  -1 972.057 159.467   3
  -1   9   0 3730.59 253.477   1
   1  -9   0 4200.63 165.352   4
   1  -9   0 3963.41 287.664   3
  -1   9   0 4248.91 279.736   6
   1  -9   1 5729.83 334.322   3
  -1   9  -1 4819.28 287.210   1
  -1   9  -1 5308.20 303.960   6
  -1   9  -2 3824.26 261.539   1
   1  -9   2 4060.55 283.197   3
   1  -9   3 1792.86 187.719   3
  -1   9  -3 1726.04 186.376   1
  -1   9  -4 1491.13 183.258   1
   1  -9   4 1304.54 157.513   3
   1  -9   5 1865.99 179.411   3
  -1   9  -5 1577.08 186.278   1
   1  -9   6 901.907 132.521   3
  -1   9  -6 855.287 149.824   1
  -1   9  -7 173.814 93.2293   1
   1  -9   7 140.433 72.5808   3
  -1   9  -8 531.303 142.642   1
   1  -9   8 511.473 105.073   3
   1  -8  -9 1517.83 234.324   3
   1  -8  -9 1337.16 170.174   4
  -1   8   9 1018.16 193.218   7
  -1   8   9 988.359 175.888   6
   1  -8  -9 1144.61 145.545   5
   1  -8  -8 2670.27 201.227   5
   1  -8  -8 2556.61 216.006   4
  -1   8   8 2245.27 233.373   6
   1  -8  -8 2649.86 279.280   3
  -1   8   7 2515.68 238.141   6
   1  -8  -7 2664.99 204.741   4
   1  -8  -7 3106.50 285.221   3
   1  -8  -7 2708.29 185.859   5
   1  -8  -6 2688.86 262.435   3
  -1   8   6 2392.33 220.902   6
   1  -8  -6 2632.19 171.650   5
   1  -8  -6 2642.25 196.724   4
  -1   8   5 2779.23 231.905   6
   1  -8  -5 2628.43 184.033   4
   1  -8  -5 2671.65 248.898   3
   1  -8  -5 2604.39 153.414   5
   1  -8  -4 1972.37 211.400   3
  -1   8   4 1718.01 180.118   6
   1  -8  -4 1563.44 102.684   5
   1  -8  -4 2014.30 151.772   4
   1  -8  -3 733.664 138.038   3
   1  -8  -3 858.502 100.360   4
   1  -8  -3 726.982 59.4785   5
  -1   8   3 700.068 118.019   6
   1  -8  -2 1327.42 106.694   4
   1  -8  -2 1103.78 93.5426   2
  -1   8   2 1313.26 116.394   4
  -1   8   2 1127.95 133.031   1
  -1   8   2 1211.08 148.355   6
   1  -8  -2 1355.18 168.721   3
   1  -8  -1 1536.73 116.130   2
   1  -8  -1 1892.64 190.277   3
  -1   8   1 1717.84 160.039   1
   1  -8  -1 1935.11 117.052   4
  -1   8   1 1765.35 172.662   6
   1  -8   0 3487.44 141.978   4
  -1   8   0 3454.07 223.681   1
  -1   8   0 3423.46 233.975   6
   1  -8   0 3473.31 247.039   3
   1  -8   1 5253.67 293.311   3
  -1   8  -1 5061.96 275.889   6
   1  -8   1 4254.20 138.992   4
  -1   8  -1 4575.41 262.628   1
   1  -8   2 2228.96 190.851   3
  -1   8  -2 2129.82 187.422   1
  -1   8  -2 2176.87 182.221   6
   1  -8   3 743.746 120.667   3
  -1   8  -3 838.326 127.618   1
   1  -8   4 2875.65 212.817   3
  -1   8  -4 2941.69 229.551   1
  -1   8  -5 2563.67 219.908   1
   1  -8   5 2759.79 200.326   3
  -1   8  -6 954.665 152.403   1
   1  -8   6 786.258 112.337   3
  -1   8  -7 685.168 133.052   1
   1  -8   7 702.531 114.321   3
   1  -8   8 584.293 97.8092   3
  -1   8  -8 600.565 138.246   1
   1  -8   9 708.626 104.465   3
   1  -8   9 552.035 97.9754   7
  -1   8  -9 503.523 136.992   1
  -1   8 -10 1106.13 187.578   1
   1  -7 -10 1604.87 178.421   5
  -1   7  10 1831.74 232.642   6
   1  -7 -10 1518.20 219.632   3
   1  -7 -10 1508.15 179.060   4
  -1   7  10 1737.92 224.317   7
   1  -7  -9 2739.42 212.283   5
   1  -7  -9 2828.54 223.920   4
   1  -7  -9 3193.52 294.240   3
  -1   7   9 2639.81 243.540   6
  -1   7   9 2837.30 263.409   7
   1  -7  -8 2070.37 231.353   3
   1  -7  -8 2207.58 191.277   4
  -1   7   8 1658.79 190.100   6
  -1   7   8 2015.77 211.895   7
   1  -7  -7 985.766 163.241   3
  -1   7   7 1460.16 179.974   7
   1  -7  -7 1049.73 131.433   4
  -1   7   7 1143.27 158.645   6
  -1   7   6 2035.27 193.145   7
   1  -7  -6 1836.10 154.516   4
  -1   7   6 1999.36 188.891   6
   1  -7  -6 1868.63 199.750   3
  -1   7   5 2287.99 197.887   6
   1  -7  -5 2202.11 210.906   3
   1  -7  -5 2389.69 164.304   4
   1  -7  -4 153.253 24.5012   2
   1  -7  -4 228.810 63.0189   4
  -1   7   4 197.755 78.9532   6
   1  -7  -4 182.830 89.3293   3
   1  -7  -4 275.456 58.7912   5
  -1   7   3 325.046 85.6752   6
  -1   7   3 245.479 68.6303   4
   1  -7  -3 309.918 44.8579   2
   1  -7  -3 297.617 93.9204   3
   1  -7  -3 355.891 65.7068   4
   1  -7  -3 329.554 57.3661   5
  -1   7   2 2899.07 204.322   6
   1  -7  -2 3065.47 225.376   3
  -1   7   2 2936.49 188.412   1
   1  -7  -2 3285.04 155.024   4
   1  -7  -2 2892.36 131.899   2
  -1   7   2 3043.56 163.902   4
   1  -7  -2 2901.11 120.934   5
  -1   7   1 6564.24 297.928   6
   1  -7  -1 6499.55 312.451   3
   1  -7  -1 5735.02 126.563   5
   1  -7  -1 6450.18 217.454   2
   1  -7  -1 6927.18 209.646   4
  -1   7   1 6109.32 271.992   1
  -1   7   0 4394.31 167.581   4
   1  -7   0 4666.83 154.950   4
  -1   7   0 4777.46 252.740   6
   1  -7   0 5094.77 270.956   3
  -1   7   0 4864.96 245.218   1
   1  -7   1 2225.44 91.1433   4
   1  -7   1 2296.03 181.231   3
  -1   7  -1 2349.42 174.354   1
  -1   7  -1 2407.72 179.621   6
  -1   7  -2 0.69632 68.9962   6
  -1   7  -2 38.7596 57.7159   1
   1  -7   2-11.0522 60.8317   3
   1  -7   3 549.233 102.883   3
  -1   7  -3 840.893 116.753   1
   1  -7   4 456.479 86.2340   3
  -1   7  -4 691.840 111.985   1
  -1   7  -4 681.119 60.8802   5
  -1   7  -5 72.2320 42.0356   5
  -1   7  -5 208.973 76.7285   1
   1  -7   5 184.942 71.2171   3
  -1   7  -6 2891.08 221.126   1
   1  -7   6 3074.81 190.577   3
  -1   7  -6 2781.83 155.847   5
   1  -7   7 4399.48 221.199   3
  -1   7  -7 3974.55 204.520   5
  -1   7  -7 4285.30 274.093   1
  -1   7  -8 2452.72 221.263   1
  -1   7  -8 2494.86 178.547   5
   1  -7   8 2540.83 167.558   7
   1  -7   8 2687.42 174.736   3
  -1   7  -9 924.127 152.123   1
   1  -7   9 976.888 115.003   7
  -1   7  -9 927.698 129.122   5
   1  -7   9 905.850 109.379   3
  -1   7 -10 218.246 89.1378   5
   1  -7  10 257.645 75.6572   7
  -1   7 -10 173.033 111.008   1
  -1   7 -11 138.509 103.369   1
  -1   6  11 1639.22 212.487   6
   1  -6 -11 1577.34 188.144   5
   1  -6 -11 1558.29 181.972   4
  -1   6  11 1815.87 224.165   7
   1  -6 -10 3417.34 244.087   4
  -1   6  10 3821.19 297.124   7
  -1   6  10 3117.58 261.489   6
   1  -6  -9 3132.73 219.854   4
  -1   6   9 3185.52 256.222   7
  -1   6   9 3120.13 252.805   6
  -1   6   8 1294.11 160.790   7
   1  -6  -8 1386.90 144.402   4
  -1   6   8 1592.11 172.060   6
  -1   6   7 1336.32 161.040   7
  -1   6   7 1213.41 148.301   6
   1  -6  -7 1336.14 173.088   3
   1  -6  -7 1387.78 136.275   4
   1  -6  -6 4099.58 213.982   4
  -1   6   6 4169.30 247.977   6
   1  -6  -6 4140.74 268.877   3
  -1   6   6 4205.65 254.493   7
  -1   6   5 2049.37 174.549   7
   1  -6  -5 2298.03 196.887   3
  -1   6   5 2159.77 173.446   6
   1  -6  -5 2128.95 147.403   4
  -1   6   4 1447.55 146.214   7
   1  -6  -4 1338.44 130.863   6
   1  -6  -4 1413.06 116.840   4
  -1   6   4 1585.59 146.265   6
   1  -6  -4 1311.30 150.059   3
   1  -6  -3 5013.44 248.212   6
  -1   6   3 4801.44 242.412   6
  -1   6   3 5157.77 215.287   4
   1  -6  -3 5224.08 271.971   3
   1  -6  -3 4802.30 137.908   2
   1  -6  -3 5010.77 201.611   4
   1  -6  -2 6531.90 212.491   4
  -1   6   2 6636.24 277.524   6
  -1   6   2 6034.61 247.321   1
   1  -6  -2 6211.92 178.724   2
   1  -6  -2 6650.16 283.013   6
   1  -6  -2 6065.75 189.570   5
   1  -6  -2 6444.07 288.381   1
   1  -6  -2 6072.66 284.394   3
   1  -6  -1 3633.04 187.021   7
   1  -6  -1 3113.61 111.877   5
  -1   6   1 2883.36 180.131   6
   1  -6  -1 3189.58 132.502   4
   1  -6  -1 3342.58 198.873   1
   1  -6  -1 3577.48 207.765   6
  -1   6   1 3165.06 143.447   4
   1  -6  -1 3402.43 208.098   3
  -1   6   1 3056.50 174.367   1
   1  -6   0 2038.62 157.205   3
  -1   6   0 1641.83 94.0874   4
  -1   6   0 1786.25 134.455   1
   1  -6   0 1789.52 131.624   7
   1  -6   0 1903.75 62.9316   5
   1  -6   0 1841.69 148.963   1
  -1   6   0 1769.45 140.924   6
   1  -6   0 1922.66 89.9069   4
   1  -6   0 1960.12 156.998   6
  -1   6  -1 1225.77 115.174   3
   1  -6   1 1301.92 131.845   6
   1  -6   1 1240.14 60.4656   4
   1  -6   1 1393.53 124.116   1
  -1   6  -1 1214.75 117.522   6
   1  -6   1 1330.94 128.337   3
  -1   6  -1 1049.69 111.696   1
   1  -6   1 1199.66 112.249   7
  -1   6  -2 5071.00 233.690   1
   1  -6   2 5168.47 224.616   7
   1  -6   2 5171.29 230.035   1
   1  -6   2 5151.00 233.890   3
  -1   6  -2 5116.96 233.614   6
  -1   6  -2 4777.70 229.397   3
   1  -6   3 11231.1 350.449   1
  -1   6  -3 11165.6 373.431   1
  -1   6  -3 11354.4 372.531   3
  -1   6  -3 10480.5 243.203   5
   1  -6   3 11397.3 356.404   3
   1  -6   4 1661.20 129.743   1
  -1   6  -4 1759.44 103.847   5
  -1   6  -4 1685.96 143.087   3
   1  -6   4 1425.00 125.272   3
  -1   6  -4 1741.25 153.010   1
  -1   6  -5 326.435 81.5222   3
  -1   6  -5 374.820 65.2557   5
  -1   6  -5 299.234 82.3087   1
   1  -6   5 218.880 63.7746   3
  -1   6  -6 832.329 119.871   1
  -1   6  -6 992.172 98.6874   5
   1  -6   6 1046.87 101.882   3
   1  -6   7 1221.24 112.317   3
  -1   6  -7 1218.10 118.926   5
  -1   6  -7 1278.47 147.799   1
  -1   6  -8 1211.67 131.958   5
  -1   6  -8 1058.05 146.934   1
   1  -6   8 1262.19 116.305   7
   1  -6   8 1096.48 107.246   3
  -1   6  -9 2251.85 205.809   1
   1  -6   9 2569.59 157.550   7
  -1   6  -9 2395.64 192.481   5
  -1   6 -10 461.043 116.998   1
   1  -6  10 467.273 81.4551   7
  -1   6 -10 479.492 112.864   5
   1  -6  11 156.562 64.3248   7
  -1   6 -11 246.939 100.817   5
  -1   6 -11 30.6775 80.3816   1
  -1   6 -12 855.339 167.731   1
  -1   6 -12 625.547 149.504   5
   1  -5 -12 815.136 148.318   5
   1  -5 -12 839.780 147.729   4
  -1   5  12 1136.17 180.321   7
  -1   5  12 785.466 163.702   6
  -1   5  11 2167.14 228.509   6
   1  -5 -11 2045.35 193.012   4
  -1   5  11 1848.59 204.482   7
   1  -5 -10 2461.25 196.180   4
  -1   5  10 2485.25 222.915   6
  -1   5  10 2150.87 208.857   7
  -1   5   9 965.376 143.661   7
  -1   5   9 616.594 120.515   6
   1  -5  -9 661.863 111.679   4
  -1   5   8 88.3600 83.2494   7
   1  -5  -8 167.736 79.0010   4
  -1   5   8 39.7836 70.7684   6
   1  -5  -7 2729.90 179.704   4
  -1   5   7 3126.56 211.909   7
  -1   5   7 3156.46 208.080   6
  -1   5   6 9179.57 344.527   6
   1  -5  -6 9339.58 317.611   4
  -1   5   6 9720.76 357.006   7
  -1   5   5 7459.84 297.481   6
  -1   5   5 7529.36 301.132   7
   1  -5  -5 7924.36 278.152   4
   1  -5  -4 13813.7 362.552   4
  -1   5   4 14043.8 410.243   7
   1  -5  -4 13892.4 432.639   3
   1  -5  -4 14246.9 423.321   1
  -1   5   4 13577.3 401.025   6
   1  -5  -4 14009.8 393.381   6
  -1   5   4 14146.0 384.211   4
   1  -5  -3 37496.7 663.671   4
   1  -5  -3 38342.8 759.170   1
   1  -5  -3 35661.1 753.530   3
  -1   5   3 35057.2 719.950   7
  -1   5   3 36617.4 728.856   6
   1  -5  -3 37335.4 727.310   6
   1  -5  -3 34153.4 522.373   2
   1  -5  -3 38243.4 701.559   7
   1  -5  -2 49855.1 860.826   7
   1  -5  -2 47970.5 773.645   5
   1  -5  -2 48923.4 724.010   2
   1  -5  -2 49493.5 804.136   4
   1  -5  -2 48631.6 917.472   3
  -1   5   2 48897.2 890.481   7
  -1   5   2 47543.4 883.007   6
   1  -5  -2 50190.6 904.343   6
   1  -5  -2 49923.4 910.924   1
  -1   5   2 48371.1 812.923   4
   1  -5  -1 22020.0 404.259   5
   1  -5  -1 23443.5 530.273   1
   1  -5  -1 22924.5 535.724   3
   1  -5  -1 23493.2 538.152   6
   1  -5  -1 22968.3 492.936   7
   1  -5  -1 22933.0 428.334   4
  -1   5   1 21737.9 508.031   6
  -1   5   1 22859.4 439.419   4
   1  -5   0 1142.81 109.153   6
   1  -5   0 1248.16 68.8847   4
   1  -5   0 1182.79 97.0732   7
   1  -5   0 1062.39 57.4809   5
   1  -5   0 1178.54 107.666   1
   1  -5   0 1203.18 111.368   3
  -1   5   0 969.611 95.8091   6
  -1   5   0 935.101 66.9437   4
   1  -5   1 529.721 36.8323   5
   1  -5   1 391.184 63.6395   1
   1  -5   1 558.299 70.7576   7
   1  -5   1 451.677 36.0163   4
   1  -5   1 485.623 82.0540   6
   1  -5   1 437.127 73.9028   3
  -1   5  -1 369.814 69.8767   6
   1  -5   2 6140.61 109.150   4
   1  -5   2 6778.65 240.357   1
  -1   5  -2 6811.35 247.695   6
   1  -5   2 6390.80 236.238   3
  -1   5  -2 6603.40 169.547   5
   1  -5   2 7262.38 279.079   6
   1  -5   3 10799.5 315.704   3
   1  -5   3 10947.6 359.978   6
   1  -5   3 10597.0 308.270   1
  -1   5  -3 10640.8 256.786   5
   1  -5   4 26997.7 633.171   6
   1  -5   4 26363.1 544.217   3
  -1   5  -4 26529.0 509.606   5
   1  -5   4 27203.4 553.841   1
   1  -5   5 31667.3 611.161   3
  -1   5  -5 32592.2 688.298   1
  -1   5  -5 31474.0 608.082   5
  -1   5  -6 17521.8 433.325   5
   1  -5   6 16919.1 399.924   3
  -1   5  -6 17776.0 475.884   3
  -1   5  -6 16931.5 475.902   1
  -1   5  -7 1616.74 141.105   3
   1  -5   7 1928.65 122.541   3
  -1   5  -7 1386.70 140.861   1
   1  -5   7 1791.29 118.995   7
  -1   5  -7 1714.10 139.183   5
  -1   5  -8-62.4066 70.7621   1
   1  -5   8-24.8397 44.5611   7
  -1   5  -8 44.4592 56.5543   5
   1  -5   8 13.6537 26.0945   4
  -1   5  -9 137.212 74.7491   1
  -1   5  -9 43.8971 67.3189   5
   1  -5   9 155.025 55.8000   7
   1  -5  10 586.401 82.0139   7
  -1   5 -10 433.504 110.639   5
  -1   5 -10 725.859 127.044   1
   1  -5  11 1484.09 128.648   7
  -1   5 -11 1230.45 170.455   5
   1  -5  12 1344.38 127.756   7
  -1   5 -12 1577.03 202.475   1
  -1   5 -12 1502.98 196.179   5
   1  -4 -13 271.566 114.488   5
   1  -4 -13 101.978 89.9787   4
  -1   4  13 135.185 92.5388   6
  -1   4  13 109.251 94.5061   7
  -1   4  12 691.198 148.130   6
   1  -4 -12 940.355 143.229   4
  -1   4  12 1101.07 157.185   7
   1  -4 -11 3541.64 238.102   4
  -1   4  11 3117.88 253.473   6
  -1   4  11 3624.06 253.914   7
  -1   4  10 1681.45 176.868   6
   1  -4 -10 2065.57 174.379   4
  -1   4  10 1855.54 178.408   7
  -1   4   9 584.923 107.412   6
  -1   4   9 688.229 117.844   7
   1  -4  -9 654.633 108.476   4
  -1   4   8 21.9234 65.8925   7
   1  -4  -8 24.4277 60.6091   4
  -1   4   8 35.7509 57.0323   6
  -1   4   7 50.7521 51.0331   6
  -1   4   7 136.052 68.9255   7
   1  -4  -7 148.316 62.4351   4
  -1   4   6 78.2021 57.8434   7
  -1   4   6 36.2221 50.0575   6
   1  -4  -5 9134.60 309.856   1
  -1   4   5 8255.72 288.362   7
  -1   4   5 8121.44 285.682   6
  -1   4   5 8719.25 299.880   4
   1  -4  -5 8933.57 278.376   7
   1  -4  -5 8575.87 276.664   4
   1  -4  -4 18242.8 450.297   1
  -1   4   4 17951.1 437.485   7
   1  -4  -4 17703.0 408.566   4
  -1   4   4 18124.5 433.123   6
   1  -4  -4 17628.2 413.964   6
   1  -4  -3 18359.1 435.904   1
  -1   4   3 18796.2 431.404   7
   1  -4  -3 18225.8 394.342   4
   1  -4  -3 18273.0 416.377   6
  -1   4   3 18157.4 406.619   4
  -1   4   3 17960.8 422.216   6
  -1   4   2 10237.0 290.524   7
   1  -4  -2 9956.09 252.620   4
   1  -4  -2 10605.3 276.761   7
   1  -4  -2 10088.8 291.822   6
   1  -4  -2 10639.5 300.857   1
  -1   4   2 9987.70 287.642   6
  -1   4   2 10125.8 260.695   4
   1  -4  -2 10350.6 305.432   3
  -1   4   1 25265.4 512.130   6
   1  -4  -1 25317.3 439.943   5
   1  -4  -1 25760.4 447.564   4
   1  -4  -1 26114.0 519.382   1
  -1   4   1 25881.2 459.364   4
  -1   4   1 24929.9 507.493   7
   1  -4  -1 26067.3 528.748   6
   1  -4  -1 25389.9 527.412   3
   1  -4  -1 25984.7 494.443   7
  -1   4   1 25773.8 491.252   1
  -1   4   0 16021.1 377.439   6
   1  -4   0 17065.5 391.755   3
   1  -4   0 16964.6 305.467   4
  -1   4   0 16664.5 316.721   4
  -1   4   0 16394.1 366.648   1
   1  -4   0 17072.0 399.266   6
   1  -4   0 17370.6 385.050   1
   1  -4   0 17258.9 367.173   7
   1  -4   0 16777.3 303.499   5
   1  -4   1 25394.2 389.079   4
   1  -4   1 25222.3 527.228   6
  -1   4  -1 25493.0 418.926   5
   1  -4   1 25872.2 507.373   3
   1  -4   1 26245.5 499.513   1
   1  -4   1 25476.1 407.648   5
  -1   4  -1 25078.2 496.266   1
   1  -4   1 25566.2 482.958   7
  -1   4  -1 25746.2 506.166   6
  -1   4  -1 25282.1 502.017   3
  -1   4  -2 12992.2 272.427   5
   1  -4   2 13137.2 353.138   6
  -1   4  -2 13013.5 324.634   1
   1  -4   2 13014.0 198.732   4
   1  -4   2 13256.6 321.881   3
   1  -4   2 13265.3 312.051   1
   1  -4   2 13153.4 255.639   5
  -1   4  -2 13393.9 329.761   3
  -1   4  -3 10237.0 284.917   3
   1  -4   3 9928.21 261.575   1
  -1   4  -3 9791.72 283.757   1
   1  -4   3 9869.08 263.157   3
  -1   4  -3 10065.9 247.548   5
   1  -4   4 20749.5 424.405   3
  -1   4  -4 21274.4 431.318   5
  -1   4  -4 21594.9 472.110   1
  -1   4  -4 21511.1 465.538   3
  -1   4  -5 24864.8 511.677   5
   1  -4   5 25029.4 472.997   3
   1  -4   5 24993.8 574.276   6
   1  -4   5 24442.8 376.545   4
  -1   4  -5 25979.4 534.146   3
  -1   4  -6 16931.1 423.976   5
   1  -4   6 17074.3 366.213   3
   1  -4   6 16454.9 302.340   4
   1  -4   6 16567.3 364.286   7
  -1   4  -6 17625.1 445.794   1
  -1   4  -7 7018.23 265.914   3
   1  -4   7 7213.83 222.961   7
  -1   4  -7 7140.34 282.147   1
  -1   4  -7 6805.68 273.452   5
   1  -4   7 6898.06 187.140   4
  -1   4  -8 2820.00 189.863   1
   1  -4   8 2804.57 144.675   7
  -1   4  -8 2886.26 176.016   3
  -1   4  -8 2706.79 132.674   4
   1  -4   8 2790.16 125.287   4
  -1   4  -8 2535.66 183.502   5
  -1   4  -9 65.8915 62.5093   1
   1  -4   9 7.40315 41.4386   7
  -1   4  -9-13.3315 74.1199   5
  -1   4  -9 95.2593 50.1738   4
   1  -4   9 14.0821 35.3122   4
  -1   4 -10 1583.30 166.511   1
  -1   4 -10 1524.94 125.389   4
  -1   4 -10 1399.32 164.875   5
   1  -4  10 1662.71 124.333   7
  -1   4 -11 3608.00 197.683   4
  -1   4 -11 3712.60 266.115   5
  -1   4 -11 3679.92 262.182   1
   1  -4  11 3915.62 195.102   7
  -1   4 -12 1441.53 139.319   4
  -1   4 -12 1602.41 189.878   1
   1  -4  12 1463.90 130.773   7
  -1   4 -12 1585.18 192.604   5
   1  -4  13 496.470 86.6260   7
  -1   4 -13 357.898 122.026   5
  -1   4 -13 405.969 133.411   1
   1  -3 -13 133.377 90.5921   4
  -1   3  13-70.0259 94.2755   7
  -1   3  13-19.9669 80.6091   6
   1  -3 -12 198.704 90.4352   4
  -1   3  12 34.4410 76.6557   7
  -1   3  12 68.8725 74.6875   6
  -1   3  11 1541.91 177.445   6
  -1   3  11 1910.05 177.723   7
  -1   3  11 1461.79 93.3857   2
   1  -3 -11 1913.48 173.241   4
   1  -3 -10 2725.03 192.378   4
  -1   3  10 2511.58 207.385   6
  -1   3  10 2950.43 203.623   7
  -1   3  10 2754.97 120.306   2
  -1   3   9 1118.21 125.547   7
  -1   3   9 983.789 127.401   6
  -1   3   9 1036.02 69.8841   2
   1  -3  -9 1239.32 126.017   4
  -1   3   8 19285.3 503.976   7
  -1   3   8 19501.7 340.001   2
  -1   3   8 19552.3 523.749   6
  -1   3   7 4406.61 214.217   7
   1  -3  -7 4345.59 205.334   4
  -1   3   7 4273.19 110.055   2
  -1   3   7 4322.20 213.909   6
  -1   3   6 198.913 56.7360   6
   1  -3  -6 489.240 68.3930   7
   1  -3  -6 430.770 70.1178   4
  -1   3   6 229.661 21.0836   2
  -1   3   6 264.880 21.4570   2
  -1   3   6 340.136 70.9468   7
  -1   3   6 384.800 71.9189   4
  -1   3   5 3034.45 151.140   6
  -1   3   5 2920.64 152.409   7
   1  -3  -5 3217.66 156.419   4
  -1   3   4 35952.0 650.445   7
  -1   3   4 36263.1 647.600   6
   1  -3  -4 36474.2 647.044   4
  -1   3   3 2257.33 116.117   6
  -1   3   3 2311.98 119.142   7
   1  -3  -3 2389.03 114.979   6
  -1   3   3 2319.73 116.748   4
   1  -3  -3 2309.49 112.905   4
   1  -3  -3 2509.38 123.860   1
   1  -3  -2 432.764 49.4891   4
  -1   3   2 579.221 58.8818   6
  -1   3   2 504.099 56.6439   7
   1  -3  -2 451.512 52.1417   6
  -1   3   2 483.160 53.3971   4
   1  -3  -2 464.972 23.1239   2
   1  -3  -2 465.616 55.9072   1
  -1   3   1 4349.86 135.552   4
   1  -3  -1 4562.24 134.730   5
   1  -3  -1 4612.91 158.514   6
   1  -3  -1 4681.68 162.327   3
   1  -3  -1 4632.96 154.403   1
   1  -3  -1 4764.40 133.897   4
  -1   3   1 4457.24 141.185   1
  -1   3   1 4245.17 148.988   7
  -1   3   1 4197.64 148.628   6
   1  -3  -1 4705.88 146.366   7
   1  -3   0 21403.2 409.766   6
  -1   3   0 21314.4 399.534   6
   1  -3   0 21497.0 345.213   4
   1  -3   0 21459.6 404.740   3
   1  -3   0 21466.7 392.880   1
  -1   3   0 21008.0 352.228   5
   1  -3   0 21067.0 383.445   7
   1  -3   0 20807.2 358.819   5
  -1   3   0 20388.3 381.309   1
   1  -3   1 29062.3 496.232   7
  -1   3  -1 30141.1 482.419   5
   1  -3   1 29881.3 535.736   6
  -1   3  -1 30370.9 515.019   3
   1  -3   1 30590.5 440.080   4
   1  -3   1 30388.1 515.282   3
   1  -3   1 29640.2 469.824   5
  -1   3  -1 30179.6 519.838   6
  -1   3  -1 30128.3 509.734   1
   1  -3   1 30809.5 505.780   1
  -1   3  -2 2790.47 109.280   5
   1  -3   2 3085.97 104.700   5
   1  -3   2 3025.43 113.049   1
  -1   3  -2 2847.11 118.274   1
   1  -3   2 3066.24 115.873   3
  -1   3  -2 3015.98 120.632   3
  -1   3  -3 12828.7 281.893   5
   1  -3   3 12223.7 198.190   4
  -1   3  -3 12594.5 289.589   1
   1  -3   3 12078.6 269.357   5
   1  -3   3 12244.3 260.989   3
  -1   3  -3 12403.2 283.802   3
   1  -3   4 40397.9 645.442   3
   1  -3   4 41044.4 592.258   4
  -1   3  -4 42309.4 693.746   3
  -1   3  -4 42155.0 701.059   1
  -1   3  -4 41803.3 704.074   5
   1  -3   5 16314.1 334.248   7
   1  -3   5 17881.7 337.555   3
  -1   3  -5 17717.7 404.726   5
  -1   3  -5 17374.7 374.139   3
  -1   3  -5 16352.5 321.357   4
   1  -3   5 16966.6 306.880   4
  -1   3  -6 487.873 62.5433   3
  -1   3  -6 533.286 77.9879   5
  -1   3  -6 425.724 50.0897   4
   1  -3   6 425.097 45.8309   4
   1  -3   6 356.697 48.8910   7
   1  -3   7 5008.30 173.481   7
  -1   3  -7 5261.89 222.160   1
  -1   3  -7 5394.15 241.417   5
   1  -3   7 4919.19 167.076   4
  -1   3  -7 4871.32 177.272   4
   1  -3   8 6789.90 220.269   7
  -1   3  -8 7134.97 283.236   1
  -1   3  -8 6816.46 255.739   3
   1  -3   8 6692.34 217.238   4
  -1   3  -8 6788.85 233.288   4
  -1   3  -8 6603.75 295.749   5
   1  -3   9 2874.63 149.269   4
  -1   3  -9 3097.17 217.287   5
   1  -3   9 3103.14 153.649   7
  -1   3  -9 3229.04 206.687   1
  -1   3  -9 2971.48 163.524   4
  -1   3  -9 3185.85 185.572   3
  -1   3 -10 2993.24 174.989   4
  -1   3 -10 3024.84 215.271   1
  -1   3 -10 3415.58 238.840   5
   1  -3  10 2781.79 162.383   4
   1  -3  10 3131.54 161.981   7
  -1   3 -11 6507.72 345.474   5
  -1   3 -11 6219.84 267.063   4
  -1   3 -11 6700.26 330.201   1
   1  -3  11 6530.99 249.692   7
  -1   3 -12 3466.56 254.781   1
  -1   3 -12 3443.79 265.571   5
  -1   3 -12 3062.12 201.847   4
   1  -3  12 3704.50 195.966   7
   1  -3  13 1249.24 160.816   2
  -1   3 -13 1244.73 171.223   1
  -1   3 -13 1166.52 139.001   4
   1  -3  13 1237.79 127.985   7
  -1   3 -13 1273.57 183.147   5
  -1   2  14 1993.14 202.701   7
   1  -2 -14 1970.00 198.550   4
   1  -2 -14 2499.82 257.436   5
  -1   2  13 4184.18 265.033   7
   1  -2 -13 3941.96 259.427   4
  -1   2  12 830.429 89.9175   2
  -1   2  12 883.258 128.799   7
   1  -2 -12 848.421 125.540   4
   1  -2 -11 495.358 99.4328   4
  -1   2  11 321.842 87.8777   7
  -1   2  11 371.509 62.6516   2
  -1   2  10 1769.34 108.454   2
   1  -2 -10 1750.47 149.413   4
  -1   2  10 2017.51 158.832   7
  -1   2   9 6859.76 274.114   7
   1  -2  -9 7057.97 283.049   4
  -1   2   9 6821.60 206.256   2
  -1   2   8 11397.8 344.496   7
   1  -2  -8 10935.3 342.257   4
   1  -2  -7 14042.8 366.217   7
   1  -2  -7 13587.6 373.966   4
  -1   2   7 13395.8 365.376   7
  -1   2   7 14200.3 396.360   4
  -1   2   6 11635.5 319.495   7
   1  -2  -6 11753.4 327.235   4
   1  -2  -6 11944.8 316.571   7
  -1   2   5 13289.2 323.388   7
   1  -2  -5 12281.6 317.241   4
  -1   2   4 15152.8 320.070   6
  -1   2   4 15653.1 337.465   7
   1  -2  -4 15059.7 335.993   4
  -1   2   3 652.917 54.4493   6
  -1   2   3 743.626 61.4350   7
   1  -2  -3 688.833 58.8687   4
  -1   2   2 534.955 45.3407   6
   1  -2  -2 659.368 54.5127   4
   1  -2  -2 699.277 46.6456   6
  -1   2   2 528.804 47.1873   7
   1  -2  -1 21523.7 356.815   6
   1  -2  -1 21592.0 352.088   1
   1  -2  -1 21407.2 359.474   4
   1  -2  -1 21702.8 312.917   2
   1  -2  -1 21793.6 367.519   5
  -1   2   1 21366.0 367.078   4
  -1   2   1 21313.7 353.878   6
  -1   2   1 21038.8 356.753   7
   1  -2   0 121210. 1631.71   5
  -1   2   0 122388. 1623.41   6
   1  -2   0 120354. 1626.09   3
   1  -2   0 122988. 1611.58   1
  -1   2   0 120310. 1614.31   7
   1  -2   0 122391. 1611.52   4
   1  -2   0 122633. 1631.76   6
   1  -2   0 120388. 1608.75   7
  -1   2   0 120147. 1603.02   1
  -1   2   0 124251. 1630.96   5
   1  -2   1 18029.8 299.117   3
   1  -2   1 17716.1 289.132   1
   1  -2   1 17104.7 287.279   7
  -1   2  -1 18168.4 319.615   5
  -1   2  -1 18572.0 302.213   3
   1  -2   1 18062.0 312.151   5
  -1   2  -1 17899.5 297.843   1
   1  -2   1 18395.2 322.342   6
  -1   2  -2 2934.38 93.5597   3
   1  -2   2 2616.59 76.6451   4
  -1   2  -2 2993.36 109.997   5
  -1   2  -2 2913.00 93.9221   1
   1  -2   2 2826.03 83.7951   3
   1  -2   2 3016.77 105.082   5
   1  -2   3 1183.13 73.5624   5
   1  -2   3 981.741 50.2730   7
   1  -2   3 1028.44 49.5834   4
  -1   2  -3 1034.08 72.2268   5
   1  -2   3 1068.96 51.8919   3
  -1   2  -3 1007.60 57.6989   3
  -1   2  -3 1124.46 64.9503   1
   1  -2   4 5387.06 137.542   4
  -1   2  -4 5514.36 187.219   5
   1  -2   4 5087.12 134.626   7
  -1   2  -4 5360.92 150.955   3
  -1   2  -4 5147.85 147.980   4
   1  -2   5 250.374 37.0319   4
  -1   2  -5 302.308 43.6460   3
  -1   2  -5 278.838 44.6905   4
  -1   2  -5 322.374 61.1617   5
   1  -2   5 191.804 34.6901   7
  -1   2  -6 1443.60 117.539   5
  -1   2  -6 1486.07 90.9505   3
   1  -2   6 1127.64 78.2005   4
   1  -2   6 1181.37 75.4986   7
  -1   2  -6 1243.66 86.8816   4
   1  -2   7 1907.54 102.973   7
  -1   2  -7 1694.41 140.019   5
  -1   2  -7 1689.82 110.242   4
   1  -2   7 1782.93 107.458   4
  -1   2  -8 5071.26 255.277   5
  -1   2  -8 4969.02 201.813   4
  -1   2  -8 4894.75 205.848   3
   1  -2   8 4761.06 190.891   4
   1  -2   8 5071.05 181.491   7
   1  -2   9 7424.57 239.089   7
  -1   2  -9 7375.86 271.085   4
   1  -2   9 7463.43 260.008   4
  -1   2  -9 7373.88 325.937   5
  -1   2  -9 7551.70 273.120   3
  -1   2 -10 3690.06 245.386   5
   1  -2  10 3886.28 180.578   7
  -1   2 -10 3493.09 194.529   4
   1  -2  11 908.937 118.732   2
   1  -2  11 921.139 101.166   7
  -1   2 -11 951.800 118.782   4
  -1   2 -11 884.835 141.429   5
   1  -2  12 1219.14 143.540   2
  -1   2 -12 1189.88 134.811   4
   1  -2  12 1428.03 126.432   7
  -1   2 -12 1490.17 186.203   5
  -1   2 -13 3242.38 278.526   5
  -1   2 -13 2573.33 200.136   4
   1  -2  13 3254.64 199.824   7
   1  -2  13 3115.29 223.314   2
  -1   2 -14 879.740 170.385   5
   1  -2  14 900.168 142.229   2
  -1   2 -14 626.883 128.958   4
   1  -2  14 1010.29 127.108   7
   1  -1 -14 254.211 120.108   5
  -1   1  14-32.6148 74.8047   7
   1  -1 -14 158.189 89.4161   4
   1  -1 -13 2584.18 199.989   4
  -1   1  13 2400.27 165.099   2
  -1   1  13 2397.49 195.879   7
  -1   1  12 4892.71 259.389   7
  -1   1  12 4515.54 214.604   2
   1  -1 -12 4754.68 256.345   4
   1  -1 -11 2103.32 166.663   4
  -1   1  11 2581.67 180.162   7
   1  -1 -10 1345.40 130.452   4
  -1   1  10 1405.33 129.943   7
   1  -1  -9 16073.1 432.734   4
  -1   1   9 15900.3 423.775   7
  -1   1   8 1650.97 132.524   4
   1  -1  -8 1561.35 123.778   4
  -1   1   8 1276.81 108.084   7
   1  -1  -7 6158.87 223.100   7
  -1   1   7 5823.70 214.838   7
  -1   1   7 6487.03 246.117   4
   1  -1  -7 6035.87 226.344   4
  -1   1   6 7185.76 243.520   4
  -1   1   6 6403.88 213.193   7
   1  -1  -6 6663.54 222.163   4
  -1   1   5 27484.1 508.631   7
   1  -1  -5 26972.2 511.673   4
  -1   1   5 28575.7 536.424   4
   1  -1  -4 3263.57 127.533   4
  -1   1   4 3091.78 124.108   7
   1  -1  -3 17177.9 331.643   4
  -1   1   3 17677.7 328.528   7
   1  -1  -2 33581.1 516.933   4
  -1   1   2 31882.2 463.940   2
  -1   1   2 33779.7 507.294   7
  -1   1   1 43805.4 594.535   7
  -1   1   1 41687.9 577.313   2
   1  -1  -1 42848.6 615.239   4
   1  -1  -1 41613.7 578.106   2
  -1   1   0 22739.5 364.037   5
   1  -1   0 22014.6 335.966   2
   1  -1   0 22474.9 312.869   7
  -1   1   0 22520.0 309.865   7
  -1   1  -1 640.007 48.9733   5
   1  -1   1 347.313 34.0361   2
  -1   1  -2 35586.5 499.935   7
  -1   1  -2 36479.4 552.335   4
  -1   1  -2 37485.2 504.357   3
   1  -1   2 37340.3 570.367   2
   1  -1   2 37847.9 499.172   7
   1  -1   2 38029.0 543.062   4
  -1   1  -2 38680.2 584.746   5
  -1   1  -3 41635.4 677.039   5
   1  -1   3 41616.8 620.847   4
  -1   1  -3 41581.4 632.391   4
  -1   1  -3 42482.3 596.366   7
   1  -1   3 41880.8 590.010   7
  -1   1  -4 78.0892 33.5998   5
  -1   1  -4 78.3580 26.7024   7
   1  -1   4 171.882 26.4501   7
   1  -1   4 185.142 33.9674   4
  -1   1  -4 105.989 30.9276   4
   1  -1   5 659.796 53.0521   7
   1  -1   5 610.869 60.1764   4
  -1   1  -5 723.382 79.4610   5
  -1   1  -5 742.746 60.7327   7
  -1   1  -5 743.806 67.9476   4
  -1   1  -6 8553.40 292.077   5
  -1   1  -6 8900.51 251.681   4
   1  -1   6 8629.56 218.119   7
   1  -1   6 8319.33 238.083   4
  -1   1  -6 9089.39 237.124   7
  -1   1  -7 11047.3 305.953   4
  -1   1  -7 11260.4 288.284   7
   1  -1   7 10850.4 300.442   4
  -1   1  -7 10872.1 360.458   5
   1  -1   7 10826.8 270.956   7
   1  -1   8 950.846 98.8401   2
  -1   1  -8 1133.24 128.870   5
   1  -1   8 1026.97 96.0228   4
  -1   1  -8 1184.67 93.8576   3
   1  -1   8 920.457 82.2679   7
  -1   1  -8 1204.42 108.399   4
  -1   1  -9 2307.47 184.830   5
  -1   1  -9 2099.40 147.139   4
   1  -1   9 2187.42 131.049   7
   1  -1   9 2165.15 151.692   2
  -1   1  -9 2424.05 142.644   3
  -1   1  -9 2305.32 141.249   7
   1  -1  10 2674.53 152.549   7
  -1   1 -10 2511.40 204.375   5
  -1   1 -10 2555.05 173.590   4
   1  -1  10 2430.35 166.287   2
   1  -1  11 227.816 66.3915   7
   1  -1  11 406.823 82.6608   2
  -1   1 -11 189.361 91.5649   5
  -1   1 -11 233.636 78.2800   4
  -1   1 -12 848.793 150.153   5
  -1   1 -12 702.463 113.568   4
   1  -1  12 669.066 99.9909   7
   1  -1  12 630.927 106.862   2
  -1   1 -13 528.206 108.710   4
  -1   1 -13 474.979 125.512   5
   1  -1  13 723.388 109.000   7
   1  -1  13 580.398 110.081   2
  -1   1 -14 1121.64 156.513   4
   1  -1  14 757.978 127.897   2
   1  -1  14 1070.04 137.467   7
  -1   1 -14 714.770 162.997   5
   1   0 -14 283.353 96.9541   4
  -1   0  14 248.980 83.4865   2
  -1   0  14 323.365 97.9083   7
   1   0 -14 192.103 106.603   5
  -1   0  13 104.945 71.4106   7
   1   0 -13 161.709 81.1409   4
  -1   0  12 885.178 121.609   7
   1   0 -12 644.311 104.464   4
   1   0 -11 2068.59 157.727   4
  -1   0  11 2023.79 155.306   7
  -1   0  10 6394.38 259.289   7
   1   0 -10 5623.14 243.433   4
   1   0  -9 2466.84 150.811   4
  -1   0   9 2400.95 148.934   7
  -1   0   8 1696.18 130.631   4
   1   0  -8 1729.64 121.148   4
   1   0  -8 1839.86 126.551   3
   1   0  -8 1645.76 128.882   7
  -1   0   8 1723.88 123.158   7
   1   0  -7 1176.46 95.4438   4
  -1   0   7 1355.58 112.073   4
  -1   0   7 1296.29 101.330   7
   1   0  -7 1475.26 113.915   7
   1   0  -7 1480.51 106.031   3
   1   0  -6 27858.0 537.887   4
  -1   0   6 28570.3 545.558   7
  -1   0   5 14044.7 324.911   4
   1   0  -5 14373.6 335.406   7
  -1   0   5 13565.6 313.366   7
   1   0  -5 15177.1 324.549   3
   1   0  -5 14031.0 309.172   4
   1   0  -4 1706.91 85.4845   4
  -1   0   4 1509.69 84.0084   7
  -1   0   4 1595.98 88.8135   4
  -1   0   3 7845.83 190.682   4
  -1   0   3 7566.17 183.139   7
   1   0  -3 7697.92 181.917   4
  -1   0   2 88249.7 1199.26   2
   1   0  -2 87964.4 1207.44   4
  -1   0   2 88300.4 1206.39   7
  -1   0   2 88965.1 1194.26   3
   1   0  -1 51101.6 717.835   2
  -1   0   1 51210.2 714.175   1
  -1   0   1 50823.7 707.564   3
  -1   0   1 51973.8 701.194   6
   1   0  -1 51413.3 697.752   6
   1   0   0 32323.8 471.711   2
   1   0   0 32134.2 460.381   6
  -1   0   0 31407.1 464.827   1
  -1   0   0 31709.8 455.607   3
  -1   0   0 31876.5 478.960   5
  -1   0  -1 121791. 1613.39   1
  -1   0  -1 123599. 1635.05   5
  -1   0  -1 122607. 1594.70   7
   1   0   1 119765. 1596.09   3
  -1   0  -1 122528. 1600.73   3
   1   0   1 122956. 1618.85   2
  -1   0  -2 9667.97 206.721   4
  -1   0  -2 9607.57 217.721   5
   1   0   2 9375.79 195.907   2
  -1   0  -2 9570.85 173.714   7
   1   0   2 9395.60 180.240   7
  -1   0  -2 9604.37 193.485   2
  -1   0  -3 10624.4 253.750   5
  -1   0  -3 10584.8 237.199   4
   1   0   3 10734.6 227.323   2
  -1   0  -3 10895.9 203.678   7
   1   0   3 10390.5 210.132   7
   1   0   4 9213.97 206.774   7
  -1   0  -4 9200.70 256.551   5
  -1   0  -4 9385.50 232.648   4
  -1   0  -4 9078.77 200.764   7
   1   0   4 9025.23 220.441   2
   1   0   4 9362.30 225.536   4
  -1   0  -5 11898.0 327.040   5
   1   0   5 11751.8 279.517   2
   1   0   5 11688.1 265.076   7
  -1   0  -5 12397.1 298.604   4
  -1   0  -5 12090.0 263.610   7
   1   0   5 11340.8 287.359   4
  -1   0  -6 15760.6 342.244   7
  -1   0  -6 15715.5 381.134   4
   1   0   6 17023.2 380.865   4
   1   0   6 15834.2 363.472   2
   1   0   6 17302.6 360.140   7
  -1   0  -6 16010.1 430.120   5
  -1   0  -7 31224.0 693.975   5
   1   0   7 31363.2 603.752   2
   1   0   7 32060.3 622.443   4
   1   0   7 32369.6 593.099   7
  -1   0  -7 31322.3 624.437   4
  -1   0  -8 12699.1 329.552   7
   1   0   8 12755.4 343.557   2
  -1   0  -8 13178.2 373.011   4
   1   0   8 12477.8 333.243   7
  -1   0  -8 12310.8 410.445   5
  -1   0  -9 2864.43 207.814   5
  -1   0  -9 2558.65 152.979   7
  -1   0  -9 2712.58 172.624   4
   1   0   9 2760.74 156.605   7
   1   0   9 2452.45 152.641   2
   1   0  10-3.41508 51.6041   2
  -1   0 -10 18.1980 56.5964   4
   1   0  10 37.9270 52.4903   7
  -1   0 -10 58.0119 67.9735   5
   1   0  11 726.390 99.4416   7
  -1   0 -11 768.640 112.484   4
   1   0  11 635.675 99.6871   2
  -1   0 -11 783.512 135.734   5
   1   0  12 1368.21 137.653   7
  -1   0 -12 1466.14 187.820   5
  -1   0 -12 1442.26 162.698   4
   1   0  12 1123.50 124.624   2
  -1   0 -13 998.787 168.166   5
   1   0  13 878.060 121.739   2
  -1   0 -13 908.689 138.980   4
   1   0  13 795.625 117.818   7
  -1   0 -14 322.172 131.920   5
   1   0  14 163.937 76.8453   2
   1   0  14 166.288 83.5393   7
  -1   0 -14 407.877 112.894   4
   1   1 -14 296.007 91.6391   4
   1   1 -14 288.288 115.636   1
  -1  -1  14 337.148 96.9353   7
   1   1 -14 487.390 133.409   5
   1   1 -13 875.742 150.031   5
   1   1 -13 976.209 121.463   4
  -1  -1  13 965.114 127.273   7
  -1  -1  12 38.6837 62.2986   7
   1   1 -12 299.856 83.2015   4
   1   1 -11 331.461 74.9260   4
  -1  -1  11 242.106 75.2525   7
   1   1 -10 2565.01 155.861   4
  -1  -1  10 2743.85 171.002   7
   1   1  -9 86.1103 47.4005   4
  -1  -1   9-28.0482 50.0680   4
  -1  -1   9 47.6435 51.5101   7
  -1  -1   8 744.524 85.8163   7
   1   1  -8 911.825 87.3650   4
  -1  -1   8 684.314 83.3736   4
  -1  -1   7 1991.41 123.551   4
   1   1  -7 1632.67 119.944   3
   1   1  -7 1698.16 103.758   4
  -1  -1   7 1898.86 119.731   7
  -1  -1   6 22772.8 455.523   7
   1   1  -6 21233.4 421.884   4
  -1  -1   6 22522.5 451.220   4
   1   1  -5 31788.6 569.427   3
  -1  -1   5 31362.0 556.590   7
   1   1  -5 30200.9 516.876   4
  -1  -1   5 31187.3 544.241   4
  -1  -1   4 94142.9 1320.60   3
   1   1  -4 93568.7 1292.10   4
  -1  -1   4 91564.4 1334.13   7
   1   1  -3 6402.25 152.430   4
  -1  -1   3 6257.18 168.880   3
  -1  -1   3 6326.57 179.644   6
  -1  -1   2 107745. 1486.70   1
  -1  -1   2 107066. 1473.99   3
  -1  -1   2 106537. 1481.64   6
   1   1  -2 105788. 1468.30   6
  -1  -1   1 897.384 62.7092   3
  -1  -1   1 863.731 64.6898   1
   1   1  -1 631.963 54.8491   6
   1   1  -1 674.501 44.5093   5
  -1  -1   0 118.089 38.2812   1
  -1  -1   0 164.106 38.0693   3
   1   1   0 46.8932 33.1186   6
   1   1   0 43.8277 27.9162   4
  -1  -1   0 142.234 26.9594   5
   1   1   0 71.5366 29.7528   2
   1   1   0 42.5782 23.5021   5
  -1  -1  -1 84117.8 1152.94   2
   1   1   1 83695.7 1142.05   5
   1   1   1 85042.7 1153.29   2
  -1  -1  -1 83720.0 1148.34   5
  -1  -1  -1 83927.1 1196.50   1
  -1  -1  -1 84762.6 1160.53   4
  -1  -1  -1 83326.4 1184.95   3
   1   1   1 84729.4 1196.98   6
  -1  -1  -2 954354. 12174.1   5
  -1  -1  -2 950809. 12194.2   3
   1   1   2 952610. 12149.3   2
   1   1   2 916526. 12170.6   5
   1   1   2 999999. 12189.3   7
  -1  -1  -2 955518. 12145.0   2
  -1  -1  -2 952243. 12208.9   1
  -1  -1  -2 967026. 12170.3   7
   1   1   2 967938. 12216.4   6
  -1  -1  -2 945989. 12172.5   4
  -1  -1  -3 91641.3 1284.37   2
  -1  -1  -3 93694.9 1310.89   7
  -1  -1  -3 93120.2 1333.12   4
   1   1   3 94215.4 1330.00   7
   1   1   3 91305.8 1293.50   2
  -1  -1  -3 95017.0 1361.65   1
   1   1   3 92047.6 1371.07   6
  -1  -1  -3 94288.8 1346.89   5
   1   1   4 8077.35 196.907   2
   1   1   4 7972.41 217.646   7
  -1  -1  -4 7791.44 189.542   2
  -1  -1  -4 8000.20 238.181   5
  -1  -1  -4 7787.93 200.816   7
  -1  -1  -4 7754.81 226.012   4
  -1  -1  -5 16623.9 380.655   4
   1   1   5 16211.5 360.349   7
   1   1   5 16524.3 335.124   2
  -1  -1  -5 15764.6 402.747   5
  -1  -1  -5 16327.1 340.146   7
   1   1   6 21196.9 422.368   2
   1   1   6 22009.6 471.886   4
  -1  -1  -6 19955.0 464.426   4
  -1  -1  -6 20595.9 502.833   5
   1   1   6 21588.4 452.003   7
   1   1   7 2367.99 127.288   2
   1   1   7 2714.88 155.153   4
  -1  -1  -7 2639.52 175.624   5
   1   1   7 2517.72 143.601   7
  -1  -1  -7 2520.02 133.429   7
  -1  -1  -7 2513.28 153.143   4
  -1  -1  -8 15347.1 424.893   4
  -1  -1  -8 15954.0 475.280   5
   1   1   8 15972.8 415.851   7
  -1  -1  -8 14912.0 385.559   7
   1   1   8 15066.3 377.264   2
   1   1   9 6893.24 249.765   2
  -1  -1  -9 7083.99 327.868   5
   1   1   9 7535.44 284.061   7
  -1  -1  -9 6867.49 285.671   4
   1   1  10 2481.92 156.168   2
  -1  -1 -10 2445.69 180.642   4
  -1  -1 -10 2409.80 205.212   5
   1   1  10 2446.02 171.480   7
   1   1  11 1725.27 137.492   2
  -1  -1 -11 1688.52 187.281   5
   1   1  11 1810.61 158.001   7
  -1  -1 -11 1518.91 155.678   4
  -1  -1 -12 955.569 136.788   4
  -1  -1 -12 978.144 160.833   5
   1   1  12 917.339 111.069   2
   1   1  12 920.501 126.945   7
  -1  -1 -13 577.428 122.461   4
   1   1  13 583.276 117.024   7
   1   1  13 433.951 89.3828   2
  -1  -1 -13 688.952 148.789   5
  -1  -2  14 461.047 101.592   7
   1   2 -14 386.693 127.871   1
   1   2 -14 319.247 90.4736   4
   1   2 -14 351.085 123.916   5
  -1  -2  13 922.414 127.466   7
   1   2 -13 601.146 97.1903   4
   1   2 -13 659.225 144.199   5
   1   2 -12 2003.72 194.911   5
   1   2 -12 1801.85 197.071   1
   1   2 -12 1783.45 140.429   4
  -1  -2  12 1605.97 151.001   7
  -1  -2  11 2011.53 158.784   7
   1   2 -11 1789.28 186.061   1
   1   2 -11 1896.92 134.122   4
   1   2 -10 30.4646 44.5652   4
  -1  -2  10 82.9643 54.8138   4
  -1  -2  10 22.3224 55.4713   7
   1   2 -10 83.0876 60.4329   1
   1   2  -9 126.447 52.2161   4
  -1  -2   9 13.3833 51.4878   7
   1   2  -9 198.689 72.1726   1
  -1  -2   9 72.8759 54.8869   4
   1   2  -8 817.366 105.820   1
   1   2  -8 767.352 72.6913   4
  -1  -2   8 839.544 89.1654   4
  -1  -2   8 883.811 97.2858   7
  -1  -2   7 9793.54 273.710   4
   1   2  -7 9678.92 328.509   1
  -1  -2   7 9405.70 285.785   7
   1   2  -7 9217.48 244.207   4
   1   2  -7 9771.11 318.853   3
   1   2  -6 753.082 60.3354   4
   1   2  -6 767.490 90.7437   1
  -1  -2   6 773.579 78.8068   7
   1   2  -6 796.916 86.7804   3
  -1  -2   6 656.437 73.5300   3
  -1  -2   5 5447.55 198.685   7
   1   2  -5 5807.08 153.455   4
  -1  -2   5 5756.17 192.950   3
   1   2  -4 33238.1 609.733   3
  -1  -2   4 31716.5 569.593   3
  -1  -2   4 31828.1 609.982   6
   1   2  -4 32259.8 496.701   4
  -1  -2   3 100521. 1477.75   6
  -1  -2   3 101549. 1462.72   1
   1   2  -3 101834. 1344.87   4
  -1  -2   3 97583.2 1437.34   3
   1   2  -3 99744.0 1441.83   6
  -1  -2   2 12327.6 301.966   1
  -1  -2   2 12420.3 293.801   3
  -1  -2   2 12069.1 304.244   6
   1   2  -2 12233.8 292.389   6
   1   2  -1 575.044 65.8938   6
  -1  -2   1 380.484 56.7831   3
   1   2  -1 444.753 36.5814   4
  -1  -2   1 573.120 63.7087   1
   1   2  -1 455.538 33.7430   5
   1   2   0 11003.8 218.447   4
  -1  -2   0 10940.4 241.968   2
   1   2   0 11365.7 286.306   6
  -1  -2   0 11196.5 200.435   5
  -1  -2   0 10934.4 276.174   3
   1   2   0 10995.3 191.852   5
  -1  -2   0 11255.3 286.961   1
  -1  -2  -1 314.563 56.0501   3
  -1  -2  -1 322.556 54.5125   1
   1   2   1 90.9515 24.1595   5
   1   2   1 86.2956 44.0803   6
   1   2   1 147.631 31.3543   4
  -1  -2  -1 249.277 38.8207   4
  -1  -2  -1 305.462 34.8435   5
   1   2   1 124.202 29.6093   2
  -1  -2  -1 331.302 41.7101   2
  -1  -2  -2 26310.0 448.077   5
   1   2   2 26222.6 455.339   4
  -1  -2  -2 26406.3 466.254   4
   1   2   2 26434.3 443.414   2
  -1  -2  -2 26586.9 488.967   7
  -1  -2  -2 26342.0 441.819   2
   1   2   2 25451.4 515.143   6
  -1  -2  -2 26146.7 512.527   3
  -1  -2  -2 25880.1 519.283   1
  -1  -2  -3 66828.9 1000.68   7
   1   2   3 64692.9 944.723   2
  -1  -2  -3 66013.2 1055.29   1
  -1  -2  -3 64231.6 1038.82   3
  -1  -2  -3 64344.9 933.222   2
   1   2   3 65163.1 1054.45   6
  -1  -2  -3 65787.8 984.268   5
   1   2   3 64400.7 1019.47   7
  -1  -2  -3 65035.8 993.913   4
   1   2   3 63753.0 984.548   4
  -1  -2  -4 46825.6 806.803   4
  -1  -2  -4 48388.0 854.230   1
   1   2   4 48259.2 857.574   6
  -1  -2  -4 48259.9 809.540   5
  -1  -2  -4 48062.0 722.116   2
  -1  -2  -4 48295.6 787.299   7
   1   2   4 49262.6 821.028   7
   1   2   4 47379.5 737.240   2
  -1  -2  -5 14680.7 297.091   2
   1   2   5 15102.1 315.489   2
  -1  -2  -5 15527.4 410.975   1
  -1  -2  -5 15101.9 388.850   5
   1   2   5 15276.3 378.406   7
   1   2   5 14935.7 407.792   6
  -1  -2  -5 14659.4 377.138   4
  -1  -2  -6 10601.4 342.469   5
  -1  -2  -6 11214.1 333.172   4
  -1  -2  -6 11222.5 300.505   7
   1   2   6 11240.2 270.984   2
   1   2   6 11092.3 326.929   7
   1   2   6 11095.0 366.828   6
   1   2   6 11268.3 328.906   4
   1   2   7 1663.79 103.499   2
  -1  -2  -7 1577.13 132.444   4
  -1  -2  -7 1628.47 116.555   7
  -1  -2  -7 1598.53 141.629   5
   1   2   7 1663.82 130.779   7
   1   2   7 1409.66 145.762   6
  -1  -2  -8 1851.08 162.307   5
  -1  -2  -8 2056.46 156.325   4
   1   2   8 1903.65 118.549   2
   1   2   8 1887.67 147.903   7
   1   2   8 1798.42 173.075   6
   1   2   9 3262.02 205.901   7
   1   2   9 3135.75 161.147   2
   1   2   9 3269.08 236.879   6
  -1  -2  -9 3440.61 209.931   4
  -1  -2  -9 3261.81 224.836   5
  -1  -2 -10 7075.11 316.442   4
   1   2  10 6587.10 251.595   2
   1   2  10 6885.97 310.679   7
   1   2  10 6600.97 346.489   6
  -1  -2 -10 6748.14 342.378   5
  -1  -2 -11 3521.21 235.990   4
   1   2  11 2974.11 172.968   2
   1   2  11 3218.31 221.600   7
  -1  -2 -11 3542.25 261.794   5
   1   2  11 2886.66 251.665   6
   1   2  12 2110.48 197.164   7
   1   2  12 1719.17 139.559   2
  -1  -2 -12 1964.15 194.459   4
   1   2  12 1671.92 203.853   6
  -1  -2 -13 561.724 148.301   5
   1   2  13 353.211 110.467   7
  -1  -2 -13 567.962 125.160   4
   1   2  13 366.465 122.740   6
   1   3 -13 498.183 134.274   1
   1   3 -13 530.019 130.285   5
  -1  -3  13 377.054 101.066   7
   1   3 -12 1220.52 160.853   5
  -1  -3  12 1547.04 154.024   7
   1   3 -12 1127.71 109.835   4
   1   3 -12 1729.23 204.515   1
   1   3 -11 1654.02 169.767   5
   1   3 -11 1927.68 201.012   1
  -1  -3  11 1835.31 154.480   7
   1   3 -11 1620.12 116.722   4
   1   3 -10 833.772 82.7167   4
  -1  -3  10 749.903 101.373   7
  -1  -3   9 753.975 94.9983   7
   1   3  -9 706.089 69.8054   4
   1   3  -9 739.308 118.753   1
  -1  -3   8 3164.45 171.930   7
   1   3  -8 2834.36 122.512   4
   1   3  -8 2744.14 195.521   1
   1   3  -7 4142.32 139.330   4
   1   3  -7 4465.26 233.182   1
  -1  -3   7 4423.86 192.199   3
  -1  -3   7 4560.65 200.268   7
   1   3  -6 5078.89 143.436   4
   1   3  -6 5091.51 241.451   1
  -1  -3   6 5031.00 199.651   3
  -1  -3   6 5335.76 243.254   6
   1   3  -6 5221.47 234.638   3
  -1  -3   5 1357.52 106.826   3
   1   3  -5 1458.12 64.3360   4
   1   3  -5 1529.03 127.019   3
  -1  -3   5 1291.04 116.538   6
  -1  -3   4 32.2681 39.8434   3
  -1  -3   4-33.4493 39.1187   1
  -1  -3   3 5562.17 209.778   3
  -1  -3   3 5465.21 212.865   1
   1   3  -3 5679.05 211.925   6
  -1  -3   2 506.247 73.8061   3
   1   3  -2 568.764 39.5342   5
  -1  -3   2 497.031 72.3594   1
   1   3  -2 575.810 39.7793   4
   1   3  -2 590.019 74.6881   6
  -1  -3   1 2071.72 110.472   2
   1   3  -1 2247.05 80.1537   4
   1   3  -1 2364.66 138.635   6
  -1  -3   1 2074.10 128.832   3
  -1  -3   1 2076.22 133.198   1
   1   3   0 2652.24 96.7305   4
  -1  -3   0 2630.44 150.425   1
  -1  -3   0 2734.50 74.1069   5
   1   3   0 2407.85 145.025   6
  -1  -3   0 2979.90 110.710   4
  -1  -3   0 3068.42 157.786   3
  -1  -3   0 2679.63 119.670   2
  -1  -3  -1 56920.4 870.395   2
   1   3   1 57705.2 975.875   6
  -1  -3  -1 56660.0 862.003   4
   1   3   1 57187.4 848.276   4
  -1  -3  -1 55480.8 809.228   5
  -1  -3  -1 58083.4 983.007   1
  -1  -3  -1 56091.0 962.796   3
   1   3   2 290.902 47.1383   4
  -1  -3  -2 507.830 81.4545   3
  -1  -3  -2 501.903 78.8398   1
   1   3   2 173.812 54.0641   6
   1   3   2 241.314 42.5572   2
  -1  -3  -2 403.014 51.1325   2
  -1  -3  -2 481.443 60.8476   4
  -1  -3  -2 403.956 46.7951   5
  -1  -3  -3 2537.27 157.473   1
  -1  -3  -3 2634.90 130.767   4
   1   3   3 2623.01 107.938   2
  -1  -3  -3 2491.47 105.266   2
  -1  -3  -3 2364.57 150.488   3
  -1  -3  -3 2590.17 119.886   5
   1   3   3 2567.16 157.309   6
  -1  -3  -4 3005.40 178.439   1
  -1  -3  -4 2903.25 149.185   4
   1   3   4 2703.61 169.149   6
  -1  -3  -4 2731.79 106.402   2
   1   3   4 2911.36 163.342   7
   1   3   4 2621.07 111.696   2
  -1  -3  -4 2919.14 148.611   7
  -1  -3  -4 2863.11 171.601   3
  -1  -3  -4 2949.54 143.650   5
   1   3   4 3011.98 148.087   4
   1   3   5 563.656 81.4139   7
  -1  -3  -5 552.628 76.8999   5
   1   3   5 671.542 61.4986   2
  -1  -3  -5 478.451 66.7892   7
  -1  -3  -5 640.143 84.0131   4
   1   3   5 607.082 78.2826   4
  -1  -3  -5 698.250 54.9140   2
  -1  -3  -5 479.338 82.8084   1
   1   3   5 543.061 88.8715   6
  -1  -3  -5 459.756 80.3920   3
  -1  -3  -6 998.157 108.731   4
  -1  -3  -6 1259.51 105.463   7
   1   3   6 980.597 121.187   6
   1   3   6 797.700 68.4787   2
  -1  -3  -6 1051.35 110.808   5
   1   3   6 887.460 108.264   7
  -1  -3  -7 2795.97 187.357   5
   1   3   7 2812.18 183.937   7
  -1  -3  -7 2774.15 183.001   4
   1   3   7 2873.65 131.343   2
   1   3   7 2740.75 201.079   6
  -1  -3  -8 434.511 90.0834   4
  -1  -3  -8 341.849 88.5692   5
   1   3   8 397.823 105.600   6
   1   3   8 523.001 103.590   7
   1   3   8 337.660 56.1734   2
  -1  -3  -9 4801.44 274.136   5
   1   3   9 5039.40 305.788   6
   1   3   9 4785.44 266.403   7
  -1  -3  -9 4880.85 262.456   4
   1   3   9 4742.58 192.093   2
   1   3  10 5530.89 300.131   7
  -1  -3 -10 5564.47 311.960   5
  -1  -3 -10 5877.70 301.388   4
   1   3  10 5988.51 354.416   6
   1   3  10 5560.95 220.271   2
  -1  -3 -11 2739.96 233.744   5
   1   3  11 2451.69 215.859   7
  -1  -3 -11 2674.80 215.939   4
   1   3  11 1999.41 226.168   6
   1   3  12 334.045 126.059   6
   1   3  12 498.545 128.171   7
  -1  -3 -12 630.866 142.688   5
  -1  -3 -12 474.495 110.584   4
  -1  -3 -13 1067.65 181.763   5
  -1  -3 -13 1237.16 179.001   4
   1   3  13 1231.30 173.503   7
   1   3  13 1187.78 199.930   6
   1   4 -13 78.0520 106.753   1
   1   4 -13 75.5857 92.2578   5
  -1  -4  13 13.7459 71.2522   7
   1   4 -12 404.877 115.813   5
  -1  -4  12 293.162 84.6203   7
   1   4 -12 351.885 127.064   1
   1   4 -11 252.916 90.1587   5
   1   4 -11 194.671 53.2084   4
  -1  -4  11 157.961 83.0778   7
  -1  -4  10 1090.06 122.446   7
   1   4 -10 1178.06 86.1534   4
   1   4 -10 1477.42 177.729   1
   1   4 -10 1084.99 134.367   5
   1   4  -9 6889.29 297.200   5
   1   4  -9 7104.37 200.361   4
   1   4  -9 7209.13 355.498   1
  -1  -4   9 7388.91 293.460   7
   1   4  -8 7653.53 352.495   1
   1   4  -8 8201.32 198.327   4
  -1  -4   8 8271.83 304.070   7
  -1  -4   8 7948.18 289.115   3
   1   4  -7 1900.51 77.6252   4
  -1  -4   7 1854.81 136.867   3
   1   4  -7 2071.16 176.339   1
   1   4  -6 2384.57 75.6966   4
   1   4  -6 2208.16 172.960   1
  -1  -4   6 2496.99 155.909   3
   1   4  -5 3850.25 87.6887   4
   1   4  -5 4000.72 219.654   3
  -1  -4   5 3902.47 192.564   3
   1   4  -5 4175.07 229.706   1
   1   4  -4 7158.84 136.386   4
   1   4  -4 7906.34 306.744   1
   1   4  -4 8071.24 308.140   3
  -1  -4   4 7589.34 270.968   3
  -1  -4   4 7902.41 285.444   1
   1   4  -4 7488.22 132.527   4
  -1  -4   4 7766.31 309.022   6
  -1  -4   3 151.920 52.7751   3
   1   4  -3 197.987 68.2732   3
   1   4  -3 187.593 64.1351   1
   1   4  -3 139.220 20.2065   4
  -1  -4   3 141.758 57.9513   1
   1   4  -3 206.370 61.0202   6
  -1  -4   3 178.406 58.9668   6
  -1  -4   2 77.8386 54.5713   3
   1   4  -2 210.425 26.9366   4
   1   4  -2 288.094 64.8758   3
   1   4  -2 339.464 72.1686   6
  -1  -4   2 71.7932 47.6036   1
  -1  -4   1 2741.85 139.099   2
  -1  -4   1 2667.77 167.611   1
   1   4  -1 2644.58 163.472   6
   1   4  -1 2605.35 93.7177   4
  -1  -4   1 2571.78 162.011   3
  -1  -4   0 21810.1 528.628   3
  -1  -4   0 21804.9 450.864   2
  -1  -4   0 22143.0 539.463   1
   1   4   0 21746.8 396.669   4
  -1  -4   0 21482.9 410.330   4
   1   4   0 21649.9 528.338   6
  -1  -4  -1 1799.88 72.4781   5
  -1  -4  -1 1866.28 104.761   4
  -1  -4  -1 1876.30 110.872   2
   1   4   1 1911.29 99.4018   4
   1   4   1 1702.72 137.452   6
  -1  -4  -1 2021.61 151.361   1
  -1  -4  -1 1771.90 140.855   3
   1   4   2 2332.90 163.790   6
   1   4   2 2299.86 150.355   1
  -1  -4  -2 2259.86 116.360   2
  -1  -4  -2 2432.26 125.671   4
  -1  -4  -2 2257.84 99.2298   5
  -1  -4  -2 2266.98 162.532   1
  -1  -4  -2 2433.77 166.673   3
  -1  -4  -2 2830.63 174.683   6
  -1  -4  -3 6647.94 198.373   2
  -1  -4  -3 6626.89 229.584   4
  -1  -4  -3 6576.54 202.958   5
  -1  -4  -3 6971.99 294.433   1
   1   4   3 6750.40 288.302   6
  -1  -4  -3 6794.83 252.961   7
  -1  -4  -3 7513.21 289.424   6
   1   4   3 6683.70 262.547   1
  -1  -4  -3 6493.84 283.673   3
  -1  -4  -4 6467.30 220.317   5
   1   4   4 6047.69 181.759   2
  -1  -4  -4 6351.24 237.487   4
  -1  -4  -4 6204.87 179.769   2
   1   4   4 6034.44 282.035   6
   1   4   4 6360.30 235.997   4
  -1  -4  -4 6129.58 241.859   7
  -1  -4  -4 6389.71 274.030   6
  -1  -4  -4 6589.37 292.993   3
   1   4   5 755.418 64.1198   2
  -1  -4  -5 722.008 108.059   3
  -1  -4  -5 744.810 94.2728   4
   1   4   5 803.995 114.933   6
  -1  -4  -5 723.037 57.7082   2
  -1  -4  -5 819.687 93.1428   5
   1   4   5 772.048 107.166   7
  -1  -4  -6 1399.56 149.628   3
   1   4   6 1277.81 84.0813   2
   1   4   6 1262.98 137.281   7
  -1  -4  -6 1233.63 73.3667   2
  -1  -4  -6 1287.27 126.319   4
  -1  -4  -6 1351.90 123.753   5
   1   4   6 1443.25 153.819   6
  -1  -4  -7 2622.73 182.174   5
   1   4   7 2665.46 216.933   6
  -1  -4  -7 2693.77 187.781   4
   1   4   7 2357.32 115.627   2
  -1  -4  -7 2778.90 215.681   3
   1   4   7 2659.85 195.285   7
  -1  -4  -8 3505.83 224.520   5
   1   4   8 3383.43 254.278   6
  -1  -4  -8 3759.04 230.310   4
   1   4   8 3387.32 144.458   2
   1   4   8 3423.82 230.771   7
  -1  -4  -8 3684.18 255.149   3
   1   4   9 3302.11 146.782   2
  -1  -4  -9 3502.73 233.115   4
   1   4   9 3030.10 252.922   6
  -1  -4  -9 3687.93 243.078   5
   1   4   9 3751.65 253.095   7
  -1  -4 -10 3666.04 260.915   5
   1   4  10 3327.41 252.377   7
  -1  -4 -10 3267.85 237.738   4
   1   4  10 3364.53 278.160   6
  -1  -4 -11 2165.79 217.150   5
   1   4  11 2660.91 238.621   7
  -1  -4 -11 2113.57 207.955   4
   1   4  11 2535.51 261.243   6
  -1  -4 -12 557.749 139.505   5
   1   4  12 821.051 157.109   7
  -1  -4 -12 742.004 150.972   4
   1   4  12 951.222 186.654   6
   1   5 -12-40.3695 85.5342   5
  -1  -5  12 50.5441 75.3800   7
   1   5 -11 301.928 95.5801   5
  -1  -5  11 569.059 105.068   7
   1   5 -11 365.732 130.226   1
   1   5 -10 989.197 133.920   5
   1   5 -10 708.446 135.229   1
  -1  -5  10 875.867 125.928   7
   1   5  -9 2929.36 199.157   5
  -1  -5   9 2749.61 183.869   3
  -1  -5   9 3226.49 202.229   7
   1   5  -9 3084.38 252.920   1
   1   5  -8 5186.75 307.975   1
  -1  -5   8 4901.48 242.980   7
   1   5  -8 4729.18 230.366   5
  -1  -5   8 4612.52 229.330   3
   1   5  -7 4793.66 214.654   5
   1   5  -7 5089.73 297.029   1
  -1  -5   7 5094.27 240.962   3
  -1  -5   6 727.239 103.921   3
   1   5  -6 743.782 119.105   1
   1   5  -6 778.632 79.1199   5
   1   5  -5 1633.31 94.0442   5
  -1  -5   5 1583.25 138.955   3
   1   5  -5 1677.02 165.020   1
  -1  -5   4 4716.35 233.109   3
   1   5  -4 4815.51 263.873   1
   1   5  -4 4993.01 243.091   6
   1   5  -4 4806.53 133.775   5
   1   5  -3 4447.12 230.872   6
   1   5  -3 4462.32 98.3049   4
  -1  -5   3 4329.53 227.490   3
   1   5  -3 4286.92 241.319   1
  -1  -5   2 4421.17 202.496   2
  -1  -5   2 3766.59 214.669   3
   1   5  -2 4522.94 124.724   4
   1   5  -2 4373.33 240.229   1
   1   5  -2 4129.98 225.709   6
  -1  -5   1 25163.8 535.785   2
   1   5  -1 25026.4 436.435   4
  -1  -5   1 24434.3 616.195   1
  -1  -5   1 22872.9 589.992   3
   1   5  -1 24078.7 613.200   3
   1   5  -1 23839.4 600.829   6
   1   5  -1 24052.4 608.565   1
  -1  -5   0 25676.1 638.773   1
  -1  -5   0 25815.2 532.739   2
   1   5   0 25440.9 474.981   4
  -1  -5   0 24771.9 592.200   7
   1   5   0 24091.1 614.901   6
  -1  -5   0 24778.7 619.829   3
   1   5   0 24034.8 607.153   1
  -1  -5  -1 1751.15 108.544   4
  -1  -5  -1 1789.90 115.697   2
   1   5   1 1494.33 144.943   6
  -1  -5  -1 1427.40 51.3817   5
   1   5   1 1595.58 141.605   1
  -1  -5  -1 1495.02 145.782   3
  -1  -5  -2 816.902 84.2373   4
  -1  -5  -2 984.349 126.045   3
   1   5   2 891.635 119.576   6
   1   5   2 735.872 102.447   1
  -1  -5  -2 825.718 79.3128   2
  -1  -5  -2 815.124 60.6844   5
   1   5   3 2652.57 152.480   4
   1   5   3 2654.80 197.219   6
  -1  -5  -3 2638.23 130.265   2
  -1  -5  -3 2767.97 154.611   4
  -1  -5  -3 2696.15 201.945   3
   1   5   3 2454.67 174.192   1
  -1  -5  -3 2879.96 128.706   5
  -1  -5  -4 2900.67 214.372   3
   1   5   4 2810.44 208.055   6
  -1  -5  -4 3093.42 131.851   2
  -1  -5  -4 3010.38 172.894   4
  -1  -5  -4 3063.43 151.514   5
  -1  -5  -5 845.032 103.816   4
  -1  -5  -5 616.553 82.0745   5
  -1  -5  -5 757.527 62.1414   2
  -1  -5  -5 722.320 126.150   3
   1   5   5 525.205 110.813   6
  -1  -5  -6 2077.42 153.108   5
  -1  -5  -6 2104.29 93.9250   2
  -1  -5  -6 2110.71 195.262   3
   1   5   6 2145.34 196.977   6
  -1  -5  -6 1858.16 153.971   4
  -1  -5  -7 3218.61 216.685   4
   1   5   7 2728.67 234.742   6
  -1  -5  -7 3092.86 245.351   3
  -1  -5  -7 2822.31 194.919   5
  -1  -5  -8 6424.01 312.368   5
  -1  -5  -8 7078.46 331.651   4
   1   5   8 6501.38 369.420   6
   1   5   8 6623.85 346.600   7
  -1  -5  -8 6786.42 371.701   3
   1   5   9 1281.05 170.119   7
  -1  -5  -9 1464.41 197.100   3
  -1  -5  -9 1809.26 184.827   4
  -1  -5  -9 1466.09 163.892   5
   1   5   9 1367.63 188.935   6
   1   5  10 58.7930 86.9762   7
  -1  -5 -10 132.410 86.5349   5
  -1  -5 -10 14.4999 103.058   3
   1   5  10 5.96108 96.1658   6
  -1  -5 -10 131.527 90.2994   4
  -1  -5 -11 163.520 100.949   5
  -1  -5 -11 216.162 130.420   3
   1   5  11 194.463 108.536   7
  -1  -5 -11 62.4850 91.5715   4
   1   5  11 117.706 123.818   6
   1   6 -11 280.301 120.470   1
  -1  -6  11 224.514 86.5601   7
   1   6 -10 2175.46 187.471   5
  -1  -6  10 2793.19 200.364   3
   1   6 -10 2905.11 275.361   1
  -1  -6  10 2629.41 205.998   7
   1   6  -9 1420.19 190.190   1
  -1  -6   9 1186.01 136.081   7
   1   6  -9 1032.39 122.355   5
  -1  -6   9 1414.21 144.669   3
   1   6  -8 720.379 99.1898   5
   1   6  -8 787.510 145.070   1
  -1  -6   8 547.469 106.156   3
   1   6  -7 1143.60 100.584   5
   1   6  -7 1119.14 160.833   1
  -1  -6   7 1341.68 138.583   3
   1   6  -6 755.546 132.433   1
  -1  -6   6 534.895 102.242   3
   1   6  -6 568.322 63.1370   5
   1   6  -5 772.314 129.761   1
   1   6  -5 725.326 57.5362   5
   1   6  -5 645.295 52.6076   5
  -1  -6   5 688.514 109.520   3
   1   6  -4 2611.25 211.403   1
  -1  -6   4 2994.39 202.618   3
   1   6  -4 2888.39 205.262   6
   1   6  -3 7346.98 322.103   6
   1   6  -3 7398.16 345.421   1
  -1  -6   3 7802.47 330.726   3
   1   6  -3 6884.18 121.186   4
   1   6  -2 19011.7 332.590   4
   1   6  -2 18737.3 567.539   1
  -1  -6   2 18364.3 546.765   3
   1   6  -2 18954.6 554.531   6
  -1  -6   1 19480.2 491.520   2
   1   6  -1 19137.5 567.437   6
  -1  -6   1 18998.5 563.553   3
   1   6  -1 19770.6 381.513   4
   1   6  -1 19033.0 566.126   1
   1   6   0 2278.88 183.870   1
   1   6   0 2345.35 191.590   6
   1   6   0 2641.74 128.832   4
  -1  -6   0 2464.65 197.356   3
  -1  -6   0 2187.58 147.355   2
  -1  -6  -1 735.308 120.698   3
   1   6   1 786.763 115.733   1
   1   6   1 776.526 126.134   6
  -1  -6  -1 767.019 87.8747   2
  -1  -6  -1 640.202 79.0571   4
   1   6   2 1570.91 155.122   1
  -1  -6  -2 1648.78 123.917   4
   1   6   2 1674.21 123.591   4
  -1  -6  -2 1693.12 170.154   3
   1   6   2 1625.16 165.877   6
  -1  -6  -2 1567.23 114.608   2
  -1  -6  -2 1455.88 67.9473   5
   1   6   3 4149.67 242.955   1
  -1  -6  -3 4265.55 155.752   5
  -1  -6  -3 4510.08 212.325   4
  -1  -6  -3 4422.60 183.613   2
  -1  -6  -3 4405.20 278.998   3
   1   6   3 4351.89 271.675   6
  -1  -6  -4 8053.72 249.972   5
  -1  -6  -4 7507.51 294.850   4
   1   6   4 8100.61 382.202   6
  -1  -6  -4 7849.40 236.579   2
  -1  -6  -4 7640.23 376.089   3
  -1  -6  -5 9704.57 249.839   2
  -1  -6  -5 10217.4 319.321   5
  -1  -6  -5 9987.62 445.806   3
  -1  -6  -5 10181.1 365.622   4
   1   6   5 10737.0 451.012   6
  -1  -6  -6 4172.13 218.178   5
  -1  -6  -6 4319.46 246.224   4
   1   6   6 4018.78 285.302   6
  -1  -6  -6 4623.00 307.389   3
  -1  -6  -7 3351.05 229.226   4
  -1  -6  -7 3451.84 213.082   5
  -1  -6  -7 3537.47 279.324   3
   1   6   7 3094.54 259.767   6
  -1  -6  -8 2692.68 205.622   5
  -1  -6  -8 2545.25 217.695   4
   1   6   8 2768.96 255.025   6
  -1  -6  -8 2889.15 267.537   3
  -1  -6  -9 745.270 129.770   5
  -1  -6  -9 864.908 172.169   3
   1   6   9 729.164 157.548   6
  -1  -6  -9 957.683 151.596   4
  -1  -6 -10-64.5139 111.604   3
  -1  -6 -10 18.1434 91.6193   4
   1   6  10 155.491 126.359   6
  -1  -6 -10 12.6432 81.6926   5
  -1  -7  10 96.6335 79.6704   7
  -1  -7  10 122.056 84.3525   3
   1   7 -10 178.731 124.597   1
  -1  -7   9 548.098 117.385   7
  -1  -7   9 664.821 118.263   3
   1   7  -8 742.178 151.410   1
  -1  -7   8 894.905 126.835   3
   1   7  -7 780.662 151.064   1
  -1  -7   7 857.747 132.366   3
  -1  -7   6 1082.56 138.565   3
   1   7  -6 1054.68 163.302   1
  -1  -7   5 294.611 96.7932   3
   1   7  -5 334.824 105.503   1
  -1  -7   4 28.3492 74.4348   3
   1   7  -4 30.7643 74.3828   1
   1   7  -4 144.616 90.0272   6
   1   7  -3 2358.93 202.451   6
  -1  -7   3 2506.90 206.891   3
   1   7  -3 2287.94 212.939   1
   1   7  -2 12109.0 243.722   4
   1   7  -2 12256.1 475.479   1
   1   7  -2 11698.1 453.322   6
  -1  -7   2 12019.0 465.281   3
   1   7  -1 10964.1 266.938   4
   1   7  -1 11854.2 456.027   6
  -1  -7   1 10935.9 443.631   3
   1   7  -1 11475.5 455.044   1
   1   7   0 7070.84 351.421   6
  -1  -7   0 6458.90 341.742   3
   1   7   0 6185.80 324.513   1
  -1  -7  -1 3377.98 188.192   2
   1   7   1 3706.95 262.969   6
   1   7   1 3337.64 171.873   4
  -1  -7  -1 3068.73 249.296   3
   1   7   1 3355.28 237.924   1
  -1  -7  -2 1510.67 182.528   3
   1   7   2 1545.87 166.306   1
  -1  -7  -2 1489.03 128.090   4
  -1  -7  -2 1426.97 120.216   2
   1   7   2 1497.34 173.554   6
   1   7   3 687.155 120.955   1
  -1  -7  -3 843.339 151.058   3
  -1  -7  -3 753.500 101.895   4
   1   7   3 740.448 131.167   6
  -1  -7  -3 763.985 84.8450   2
  -1  -7  -3 688.627 56.3489   5
  -1  -7  -4 2638.77 183.133   4
  -1  -7  -4 2394.41 234.802   3
  -1  -7  -4 2412.44 130.473   5
   1   7   4 2672.46 240.097   6
  -1  -7  -5 6000.75 235.756   5
  -1  -7  -5 6353.16 299.399   4
  -1  -7  -5 6033.28 370.786   3
   1   7   5 6174.20 365.460   6
  -1  -7  -6 7359.50 287.084   5
  -1  -7  -6 7585.60 346.763   4
   1   7   6 7128.78 404.281   6
  -1  -7  -6 7251.63 417.297   3
   1   7   7 5096.52 353.010   6
  -1  -7  -7 4710.44 249.140   5
  -1  -7  -7 4190.09 275.688   4
  -1  -7  -7 4247.96 334.506   3
  -1  -7  -8 1685.49 166.575   5
  -1  -7  -8 1649.31 186.258   4
   1   7   8 1873.03 230.253   6
  -1  -7  -8 1715.52 231.456   3
  -1  -7  -9 752.754 153.313   4
  -1  -7  -9 685.872 131.559   5
  -1  -7  -9 959.209 188.072   3
   1   7   9 1087.75 206.117   6
  -1  -8   8 229.758 90.8747   3
   1   8  -8-10.8099 98.7441   1
   1   8  -7 186.957 101.610   1
  -1  -8   7 317.946 105.389   3
   1   8  -6 1070.73 173.697   1
  -1  -8   6 1197.28 157.071   3
  -1  -8   5 1812.54 186.090   3
   1   8  -5 1558.31 207.798   1
  -1  -8   4 817.358 141.964   3
   1   8  -4 676.819 146.355   1
   1   8  -3 502.687 129.957   1
  -1  -8   3 642.130 133.382   3
   1   8  -3 482.445 116.490   6
   1   8  -2-56.6160 84.2504   1
   1   8  -2-50.8037 76.9209   6
  -1  -8   2 36.3016 85.3574   3
  -1  -8   1 456.743 120.102   3
   1   8  -1 549.244 122.170   6
   1   8  -1 424.296 115.525   1
   1   8   0 235.893 106.885   6
  -1  -8   0 17.5728 95.2942   3
   1   8   0 115.796 86.3578   1
   1   8   1 2884.05 237.818   1
   1   8   1 3075.60 254.498   6
  -1  -8  -1 2943.54 264.447   3
   1   8   2 4266.39 283.959   1
   1   8   2 3837.28 292.282   6
  -1  -8  -2 4185.15 312.684   3
  -1  -8  -3 2101.54 167.078   4
  -1  -8  -3 2003.22 233.683   3
   1   8   3 1899.25 214.757   6
  -1  -8  -4 993.175 130.619   4
   1   8   4 982.120 173.671   6
  -1  -8  -4 1001.12 176.139   3
  -1  -8  -5 664.782 114.859   4
  -1  -8  -5 638.391 166.041   3
   1   8   5 770.050 153.935   6
   1   8   6 503.967 150.249   6
  -1  -8  -6 659.306 157.639   3
  -1  -8  -6 555.323 118.797   4
  -1  -8  -7 554.690 173.715   3
   1   8   7 553.199 146.852   6
  -1  -8  -7 290.601 99.9339   4
  -1  -9   6 146.182 88.7401   3
   1   9  -6 261.663 130.017   1
  -1  -9   5 301.761 120.191   3
   1   9  -5 118.394 108.893   1
   1   9  -4 1130.86 193.946   1
  -1  -9   4 1026.65 172.050   3
  -1  -9   3 1497.08 193.592   3
   1   9  -3 1560.18 215.414   1
   1   9  -3 1279.46 181.663   6
  -1  -9   2 309.598 115.825   3
   1   9  -2 192.769 87.5739   1
   1   9  -2 267.018 104.591   6
  -1  -9   1 6.85148 93.9264   3
   1   9  -1 128.272 76.6098   1
   1   9  -1 39.7479 83.7790   6
   1   9   0-13.5662 91.2348   6
  -1  -9   0 57.0094 104.501   3
   1   9   0 67.6342 85.2538   1
   1   9   1 344.459 137.679   6
  -1  -9  -1 215.620 124.633   3
   1   9   1 157.330 96.3605   1
  -1  -9  -2-80.8503 112.770   3
   1   9   2 177.589 110.403   6
   1   9   2 9.87412 81.3157   1
  -1  -9  -3 338.276 133.081   3
   1   9   3 346.910 120.027   6
  -1  -9  -4 309.443 98.8258   4
   1   9   4 320.774 122.929   6
   2 -10  -5 613.672 117.939   4
   2 -10  -5 346.060 132.393   3
  -2  10   5 808.449 147.405   6
   2 -10  -4 740.273 158.500   3
   2 -10  -4 683.945 110.383   4
  -2  10   4 642.587 136.826   6
   2 -10  -3 1142.45 181.880   3
   2 -10  -3 874.125 107.497   4
  -2  10   3 807.349 137.610   6
   2 -10  -2 1110.86 177.985   3
  -2  10   2 995.240 154.508   6
   2 -10  -1 1570.48 196.878   3
  -2  10   1 1558.13 174.596   6
  -2  10   0 2389.29 200.797   1
  -2  10   0 2873.55 233.728   6
   2 -10   0 2832.21 251.363   3
  -2  10  -1 3253.92 235.635   1
   2 -10   1 2950.36 249.108   3
   2 -10   2 1742.66 200.103   3
  -2  10  -2 2107.06 191.649   1
  -2  10  -3 1244.79 159.160   1
   2 -10   3 1226.16 161.976   3
   2 -10   4 702.450 127.822   3
  -2  10  -4 895.206 145.254   1
   2 -10   5 893.938 137.134   3
  -2  10  -5 720.022 140.998   1
   2 -10   6 187.061 83.8378   3
  -2  10  -6 182.104 97.5979   1
   2  -9  -8-54.3611 85.8181   4
  -2   9   8 20.7363 86.7544   6
   2  -9  -8 3.21788 114.012   3
   2  -9  -7 323.503 130.353   3
   2  -9  -7 333.006 102.130   4
  -2   9   7 440.009 119.512   6
   2  -9  -6 1864.58 169.631   4
   2  -9  -6 2279.19 250.913   3
  -2   9   6 2630.94 227.805   6
   2  -9  -5 2952.22 199.022   4
  -2   9   5 3064.15 239.026   6
   2  -9  -5 3128.77 283.621   3
   2  -9  -4 235.380 104.621   3
   2  -9  -4 285.093 78.3903   4
  -2   9   4 250.246 94.7505   6
   2  -9  -3 56.0732 55.7775   4
   2  -9  -3 206.209 103.074   3
  -2   9   3 29.2732 75.8385   6
   2  -9  -2 240.484 101.806   3
   2  -9  -2 249.016 63.6077   4
   2  -9  -2 163.681 43.1419   2
  -2   9   2 147.108 75.6261   6
   2  -9  -1 1101.51 160.715   3
   2  -9  -1 1242.99 99.0406   4
  -2   9   1 1335.79 154.594   6
   2  -9   0 2606.88 123.801   4
   2  -9   0 2821.94 234.366   3
  -2   9   0 2665.72 196.381   1
  -2   9   0 2662.94 204.154   6
   2  -9   1 4507.36 280.777   3
  -2   9  -1 4358.05 250.738   1
  -2   9  -2 2782.73 204.042   1
   2  -9   2 2878.30 219.714   3
  -2   9  -3 1426.69 157.958   1
   2  -9   3 1385.18 158.466   3
   2  -9   4 1485.71 156.641   3
  -2   9  -4 1434.79 159.853   1
  -2   9  -5 1500.16 171.905   1
   2  -9   5 1833.83 163.799   3
   2  -9   6 1243.25 139.286   3
  -2   9  -6 1445.19 170.622   1
  -2   9  -7 992.223 150.592   1
   2  -9   7 1116.59 127.601   3
   2  -9   8 856.025 114.436   3
  -2   9  -8 528.516 132.050   1
   2  -8  -9 88.0482 104.650   3
   2  -8  -9 304.104 111.023   4
  -2   8   9 213.748 117.363   7
  -2   8   9 264.541 107.414   6
   2  -8  -8 225.782 111.332   3
  -2   8   8 72.3572 99.5201   7
  -2   8   8 237.261 101.212   6
   2  -8  -8 304.822 101.851   4
   2  -8  -7 430.191 127.064   3
   2  -8  -7 364.129 98.0389   4
  -2   8   7 224.808 87.6638   6
  -2   8   7 254.548 116.179   7
   2  -8  -6 692.869 139.670   3
  -2   8   6 516.819 104.979   6
  -2   8   6 648.388 132.229   7
   2  -8  -6 544.299 102.862   4
  -2   8   5 2190.66 191.471   6
   2  -8  -5 2438.36 172.434   4
   2  -8  -5 2531.38 236.331   3
   2  -8  -4 1790.53 193.573   3
   2  -8  -4 1671.84 138.162   4
  -2   8   4 1717.72 167.483   6
   2  -8  -3 952.966 95.4817   5
   2  -8  -3 1032.13 106.880   4
   2  -8  -3 891.715 150.185   3
   2  -8  -3 932.934 64.1993   2
  -2   8   3 882.481 121.913   6
   2  -8  -3 736.271 60.4025   2
   2  -8  -2 2350.23 204.429   3
   2  -8  -2 1983.84 119.016   5
   2  -8  -2 2237.07 114.149   2
   2  -8  -2 2370.76 141.493   4
  -2   8   2 1958.55 169.210   6
   2  -8  -2 1957.00 113.380   2
  -2   8   1 2763.44 178.444   1
   2  -8  -1 2762.50 139.792   4
   2  -8  -1 2828.04 215.185   3
  -2   8   1 2744.98 196.461   6
   2  -8  -1 2643.06 116.390   5
  -2   8   0 2660.04 178.156   1
   2  -8   0 2788.11 123.124   4
  -2   8   0 2152.79 175.365   6
   2  -8   0 2470.07 203.160   3
   2  -8   0 2679.09 98.0894   5
   2  -8   1 2799.28 204.077   3
   2  -8   1 3148.22 98.2997   5
  -2   8  -1 2896.88 190.973   1
   2  -8   1 2931.13 110.769   4
   2  -8   2 5238.04 266.722   3
  -2   8  -2 4302.90 233.708   1
   2  -8   3 3660.63 226.852   3
  -2   8  -3 3928.47 230.370   1
   2  -8   4 2948.10 193.131   3
  -2   8  -4 2955.91 205.366   1
  -2   8  -4 2475.06 131.796   5
  -2   8  -5 1698.15 121.536   5
  -2   8  -5 1805.30 169.813   1
   2  -8   5 2069.28 159.779   3
  -2   8  -6 1723.25 177.224   1
   2  -8   6 1988.66 152.632   3
  -2   8  -6 1526.66 127.676   5
  -2   8  -7 3156.10 240.433   1
   2  -8   7 3357.20 192.583   3
  -2   8  -7 3068.54 194.776   5
   2  -8   8 2548.72 164.564   7
  -2   8  -8 2083.06 205.198   1
   2  -8   8 2392.78 158.679   3
  -2   8  -9 461.821 117.639   1
  -2   8 -10 457.366 127.636   1
  -2   7  11 2166.85 249.685   7
   2  -7 -11 2101.85 211.685   4
  -2   7  11 1680.13 209.926   6
  -2   7  10 3128.00 281.021   7
   2  -7 -10 3108.43 236.561   4
  -2   7  10 3098.83 256.485   6
   2  -7  -9 2244.62 194.724   4
  -2   7   9 2611.22 243.919   7
  -2   7   9 2634.21 225.837   6
   2  -7  -8 1495.93 151.793   4
  -2   7   8 1198.80 167.734   7
  -2   7   8 1407.89 161.992   6
   2  -7  -7 2193.84 176.882   4
  -2   7   7 2129.86 184.710   6
  -2   7   7 1824.90 188.986   7
   2  -7  -7 1743.09 202.669   3
  -2   7   6 4115.97 244.682   6
   2  -7  -6 3694.58 271.792   3
   2  -7  -6 4128.79 229.221   4
  -2   7   6 3932.01 255.093   7
   2  -7  -5 3249.62 194.340   5
   2  -7  -5 3362.35 192.701   4
  -2   7   5 3194.65 224.284   7
  -2   7   5 3460.55 215.333   6
   2  -7  -5 3225.59 244.590   3
   2  -7  -4 4572.63 216.591   5
  -2   7   4 5451.13 277.527   7
   2  -7  -4 5211.78 228.556   4
   2  -7  -4 5196.19 291.500   3
  -2   7   4 4897.64 250.118   6
   2  -7  -3 7329.33 258.012   4
   2  -7  -3 7255.34 333.181   3
   2  -7  -3 7400.91 171.332   2
  -2   7   3 6682.96 289.129   6
   2  -7  -3 6231.55 167.474   2
  -2   7   3 6913.80 276.154   4
   2  -7  -3 6956.05 254.468   5
   2  -7  -2 6670.90 313.602   3
   2  -7  -2 6740.36 233.612   4
   2  -7  -2 6539.05 230.693   5
   2  -7  -2 7241.82 308.698   1
  -2   7   2 6649.19 280.439   6
   2  -7  -2 7100.26 302.618   6
   2  -7  -2 6771.72 192.442   2
   2  -7  -1 3983.74 220.643   1
  -2   7   1 3445.50 184.071   1
   2  -7  -1 3906.28 161.961   4
  -2   7   1 3603.85 202.802   6
   2  -7  -1 3727.19 154.084   5
   2  -7  -1 3513.41 220.126   3
  -2   7   0 3710.96 190.051   1
  -2   7   0 3495.28 200.326   6
   2  -7   0 3790.12 189.670   7
   2  -7   0 3554.91 142.232   4
   2  -7   0 3748.42 219.817   3
   2  -7   0 3534.65 136.154   5
   2  -7   0 3345.47 196.316   1
   2  -7   1 812.504 59.0627   4
   2  -7   1 774.242 105.758   3
   2  -7   1 944.282 108.518   1
   2  -7   1 736.149 87.6076   7
   2  -7   1 815.880 62.2100   5
  -2   7  -1 774.654 95.4755   1
   2  -7   2 1245.14 109.162   7
   2  -7   2 1227.24 76.4673   5
   2  -7   2 1204.66 124.298   3
  -2   7  -2 1258.88 120.214   1
  -2   7  -2 1187.06 83.6757   5
   2  -7   2 1166.79 54.1417   4
   2  -7   2 1082.37 108.612   1
  -2   7  -3 3045.47 187.613   1
   2  -7   3 3084.90 170.404   7
  -2   7  -3 2822.11 139.534   5
   2  -7   3 2964.79 168.927   1
  -2   7  -3 2991.29 185.393   3
   2  -7   3 2993.19 178.989   3
   2  -7   4 2671.79 157.911   1
   2  -7   4 2578.00 158.678   7
  -2   7  -4 2713.86 179.374   3
   2  -7   4 2802.34 168.898   3
  -2   7  -4 2985.06 191.135   1
  -2   7  -4 2652.10 147.490   5
  -2   7  -5 693.796 88.1884   5
   2  -7   5 780.692 99.0379   7
  -2   7  -5 589.387 99.9311   1
   2  -7   5 1006.86 106.363   3
  -2   7  -5 763.964 106.190   3
  -2   7  -6 5017.29 268.791   1
  -2   7  -6 4832.93 233.512   5
   2  -7   6 5241.76 222.909   3
  -2   7  -7 6318.90 313.413   1
   2  -7   7 6942.20 252.698   3
  -2   7  -7 6401.64 287.472   5
   2  -7   8 2239.61 143.192   3
   2  -7   8 2302.80 143.614   7
  -2   7  -8 2098.98 194.236   1
  -2   7  -8 2053.68 177.437   5
  -2   7  -9 519.682 108.799   5
   2  -7   9 378.954 69.1153   7
  -2   7  -9 559.022 119.339   1
  -2   7 -10 153.994 88.2318   5
  -2   7 -10-12.5045 76.6156   1
  -2   7 -11 160.545 109.248   5
  -2   7 -11 230.556 115.949   1
   2  -6 -12 1046.99 160.102   4
  -2   6  12 1118.64 182.652   7
  -2   6  12 1098.39 175.653   6
   2  -6 -11 2414.99 217.530   4
  -2   6  11 2248.69 221.710   6
  -2   6  11 2415.95 236.879   7
  -2   6  10 2484.38 220.753   6
  -2   6  10 2568.83 237.374   7
   2  -6 -10 2744.96 214.617   4
  -2   6   9 1507.68 167.695   6
   2  -6  -9 2089.82 182.611   4
  -2   6   9 1830.18 196.932   7
  -2   6   8 1726.15 161.977   6
   2  -6  -8 1646.36 156.328   4
  -2   6   8 1927.32 191.873   7
   2  -6  -7 3822.85 219.387   4
  -2   6   7 3764.52 227.644   6
  -2   6   7 3666.99 241.621   7
  -2   6   6 3073.90 195.506   6
  -2   6   6 3491.78 221.222   7
   2  -6  -6 3412.61 199.801   4
   2  -6  -5 3913.65 201.358   6
  -2   6   5 4175.13 213.604   6
  -2   6   5 3697.97 220.114   7
   2  -6  -5 4020.11 204.461   4
   2  -6  -4 7999.65 335.096   3
   2  -6  -4 8063.59 317.546   1
   2  -6  -4 8479.24 286.712   4
  -2   6   4 8013.20 302.187   4
  -2   6   4 7842.17 292.397   6
   2  -6  -4 8099.40 286.633   5
  -2   6   4 7884.22 311.592   7
   2  -6  -4 8497.09 297.654   6
   2  -6  -3 10351.7 333.542   6
   2  -6  -3 10089.7 365.599   3
   2  -6  -3 10165.4 303.109   4
  -2   6   3 10258.3 324.672   4
   2  -6  -3 10065.3 346.143   1
   2  -6  -3 10022.3 195.731   2
  -2   6   3 10068.1 343.051   7
   2  -6  -3 9652.92 301.084   5
  -2   6   3 9903.22 324.982   6
   2  -6  -2 1837.72 140.320   1
   2  -6  -2 1688.56 121.558   7
   2  -6  -2 1763.66 111.373   4
  -2   6   2 1856.73 132.428   6
   2  -6  -2 1825.70 85.1296   2
  -2   6   2 1626.30 134.786   7
   2  -6  -2 1825.97 149.372   3
   2  -6  -2 1755.87 137.053   6
   2  -6  -2 1763.37 117.506   5
   2  -6  -1 871.191 97.0112   1
   2  -6  -1 984.585 79.0631   4
   2  -6  -1 779.375 82.6534   7
   2  -6  -1 918.725 100.899   6
   2  -6  -1 750.845 102.516   3
  -2   6   1 968.646 97.4281   6
   2  -6  -1 885.210 80.5315   5
   2  -6   0 1473.62 86.2477   4
   2  -6   0 1587.70 132.662   3
   2  -6   0 1701.55 125.000   1
  -2   6   0 1427.52 118.029   6
   2  -6   0 1386.31 90.9542   5
   2  -6   0 1408.07 125.859   6
   2  -6   0 1546.00 110.543   7
   2  -6   1 2943.80 149.042   7
   2  -6   1 3010.34 159.239   1
  -2   6  -1 3066.05 130.427   5
   2  -6   1 2838.29 122.548   5
   2  -6   1 2954.88 182.851   6
   2  -6   1 2957.04 110.174   4
   2  -6   1 3006.84 172.079   3
   2  -6   2 2743.27 120.019   5
   2  -6   2 2781.54 143.063   7
   2  -6   2 2532.07 88.5078   4
  -2   6  -2 2526.54 128.090   5
   2  -6   2 2803.08 181.834   6
   2  -6   2 2730.14 157.982   3
   2  -6   2 2771.65 146.099   1
   2  -6   3 5961.06 217.105   1
   2  -6   3 5926.91 120.281   4
   2  -6   3 5969.89 229.379   3
   2  -6   3 5813.32 191.413   5
  -2   6  -3 6094.96 216.804   5
   2  -6   3 6130.56 221.248   7
   2  -6   4 2129.32 131.946   7
  -2   6  -4 2153.29 136.586   5
   2  -6   4 2189.62 134.557   3
  -2   6  -5 406.933 74.7539   5
  -2   6  -5 377.336 81.3329   1
   2  -6   5 193.591 55.0221   3
   2  -6   6 114.880 47.5040   3
  -2   6  -6 274.957 69.7183   3
  -2   6  -6 264.323 73.4806   5
  -2   6  -6 293.205 81.2928   1
  -2   6  -7 761.200 102.416   3
   2  -6   7 594.718 75.4210   7
  -2   6  -7 651.756 104.553   5
  -2   6  -7 626.986 102.137   1
   2  -6   7 757.869 79.1797   3
  -2   6  -8 2069.32 179.249   5
   2  -6   8 1923.18 121.935   7
  -2   6  -8 2143.85 179.266   1
  -2   6  -9 1238.95 157.076   5
  -2   6  -9 1353.44 157.522   1
   2  -6   9 1389.41 104.040   7
  -2   6 -10 1216.29 163.699   5
  -2   6 -10 958.100 145.455   1
   2  -6  10 1281.21 107.408   7
  -2   6 -11 938.540 160.501   5
  -2   6 -11 1061.14 161.798   1
   2  -6  12 496.705 128.507   2
  -2   6 -12 517.597 152.810   5
  -2   6 -12 418.788 124.473   1
   2  -5 -12 1019.44 155.339   4
  -2   5  12 992.145 163.641   7
  -2   5  12 986.006 162.211   6
  -2   5  11 1618.13 187.097   6
   2  -5 -11 1221.85 156.440   4
  -2   5  11 1581.80 185.893   7
   2  -5 -10 1720.84 171.980   4
  -2   5  10 1512.02 175.138   7
  -2   5  10 1511.68 169.548   6
  -2   5   9 1705.95 174.866   7
  -2   5   9 1767.13 167.514   6
   2  -5  -9 1894.92 168.977   4
  -2   5   8 5225.52 259.096   6
   2  -5  -8 5655.65 272.190   4
  -2   5   8 5481.49 288.259   7
   2  -5  -7 5504.35 256.612   4
  -2   5   7 5269.95 248.951   6
  -2   5   7 5273.72 269.621   7
  -2   5   6 3371.93 184.285   6
  -2   5   6 3651.67 208.020   7
   2  -5  -6 3403.18 190.906   4
  -2   5   5 7328.39 283.238   7
  -2   5   5 7394.48 264.481   6
   2  -5  -5 7618.37 292.054   1
   2  -5  -5 7379.05 268.896   4
   2  -5  -4 15944.9 424.068   1
   2  -5  -4 16051.8 398.819   4
  -2   5   4 16125.0 423.238   4
   2  -5  -4 15672.0 383.995   6
  -2   5   4 15588.6 417.638   7
   2  -5  -4 15887.4 398.281   7
  -2   5   4 15199.8 393.436   6
   2  -5  -3 4655.61 204.919   1
   2  -5  -3 4913.23 190.567   4
  -2   5   3 4921.70 211.840   7
   2  -5  -3 4762.51 192.000   7
   2  -5  -3 4725.22 106.744   2
  -2   5   3 4737.65 194.233   6
   2  -5  -3 4642.85 191.333   6
   2  -5  -3 4565.02 193.110   5
   2  -5  -2 705.674 75.3839   5
   2  -5  -2 698.217 79.6776   1
   2  -5  -2 645.400 47.6578   2
  -2   5   2 733.702 84.8833   7
   2  -5  -2 611.023 67.6542   7
   2  -5  -2 580.099 75.2048   6
   2  -5  -2 680.598 68.8646   4
  -2   5   2 718.171 77.1239   6
   2  -5  -2 584.271 83.3707   3
   2  -5  -1 4069.45 183.449   6
   2  -5  -1 4076.96 134.563   2
   2  -5  -1 3995.97 148.978   4
  -2   5   1 4256.65 181.159   7
  -2   5   1 4055.42 156.507   1
   2  -5  -1 4069.78 174.038   1
   2  -5  -1 4138.10 163.523   7
   2  -5  -1 3917.80 184.003   3
   2  -5  -1 4051.39 164.706   5
  -2   5   1 4330.33 176.560   6
  -2   5   0 1341.44 88.4746   1
   2  -5   0 1199.94 75.3276   4
   2  -5   0 1131.27 88.5527   1
   2  -5   0 1184.02 85.4524   7
   2  -5   0 1188.09 101.953   6
   2  -5   0 1121.07 97.1028   3
  -2   5   0 1224.43 95.6777   6
   2  -5   0 1146.50 83.5786   5
   2  -5   1 608.226 59.8205   5
  -2   5  -1 601.513 64.1097   5
   2  -5   1 550.700 59.9901   7
   2  -5   1 624.527 73.6604   3
   2  -5   1 586.614 49.1372   4
  -2   5  -1 599.195 67.2878   1
   2  -5   1 502.340 60.1594   1
   2  -5   1 521.960 76.9481   6
   2  -5   2 4321.68 159.534   1
   2  -5   2 4323.89 123.942   4
   2  -5   2 3982.71 155.093   7
   2  -5   2 4310.48 199.426   6
   2  -5   2 4304.45 156.467   5
  -2   5  -2 3949.89 166.147   1
   2  -5   2 3986.72 166.762   3
  -2   5  -2 3967.82 165.742   3
  -2   5  -2 3925.09 163.911   5
   2  -5   3 13724.3 313.874   1
   2  -5   3 13894.9 393.238   6
  -2   5  -3 13926.5 349.849   1
   2  -5   3 13154.8 253.759   4
  -2   5  -3 13673.9 340.223   3
   2  -5   3 13695.8 321.432   5
   2  -5   3 13823.6 327.613   3
   2  -5   3 13630.6 317.681   7
  -2   5  -3 13836.9 349.973   5
   2  -5   4 10493.8 290.440   5
   2  -5   4 9919.54 191.128   4
   2  -5   4 10503.4 268.642   3
   2  -5   4 10062.4 339.953   6
  -2   5  -4 10505.1 310.953   5
  -2   5  -4 10460.1 294.212   3
  -2   5  -4 10639.9 308.895   1
  -2   5  -5 17727.4 449.408   5
   2  -5   5 17198.8 295.520   4
   2  -5   5 17978.9 371.009   3
  -2   5  -5 17863.6 421.352   3
   2  -5   6 2038.14 106.816   7
  -2   5  -6 2393.35 163.616   5
  -2   5  -6 2321.72 154.796   1
   2  -5   6 2092.62 84.5851   4
   2  -5   6 2208.57 112.262   3
   2  -5   7 198.170 47.5438   7
  -2   5  -7 250.332 76.4033   5
  -2   5  -7 144.559 69.0485   1
   2  -5   7 122.563 31.9354   4
  -2   5  -8-45.1759 50.0303   3
   2  -5   8 40.6871 35.6125   7
   2  -5   8 35.9778 33.2838   4
  -2   5  -8 10.7158 50.4158   1
  -2   5  -8 46.2220 74.5313   5
   2  -5   9 242.391 54.6386   7
  -2   5  -9 279.712 89.5898   1
   2  -5  10 1377.70 105.215   7
  -2   5 -10 1602.85 186.244   5
  -2   5 -10 1418.67 159.322   1
   2  -5  11 4300.91 285.208   2
   2  -5  11 4433.87 192.959   7
  -2   5 -11 4205.07 289.396   1
  -2   5 -11 4400.39 317.105   5
  -2   5 -12 892.732 175.852   5
   2  -5  12 918.189 151.023   2
  -2   5 -12 831.176 155.892   1
  -2   4  13 126.603 105.593   7
   2  -4 -13 185.747 103.641   4
  -2   4  13-78.2792 90.3319   6
  -2   4  12 92.9927 89.1202   7
   2  -4 -12 138.095 84.5810   4
  -2   4  12 64.7507 84.6336   6
  -2   4  11 1084.26 149.338   7
  -2   4  11 891.324 136.481   6
   2  -4 -11 797.455 129.648   4
  -2   4  10 828.592 124.320   7
  -2   4  10 1020.07 134.041   6
   2  -4 -10 782.231 117.743   4
  -2   4   9 2324.44 185.904   7
   2  -4  -9 2425.58 179.851   4
  -2   4   9 2609.29 186.102   6
   2  -4  -8 5064.97 249.077   4
  -2   4   8 5020.89 253.647   7
  -2   4   8 5460.06 246.352   6
  -2   4   7 2570.58 157.304   6
   2  -4  -7 2526.59 167.903   4
  -2   4   7 2766.73 180.220   7
  -2   4   6 152.473 61.4534   7
  -2   4   6 99.5485 45.7691   6
  -2   4   5 11675.6 354.414   4
  -2   4   5 11591.6 336.254   7
   2  -4  -5 11069.1 316.519   7
  -2   4   5 11392.7 306.480   6
   2  -4  -5 10748.9 321.158   4
  -2   4   4 20661.4 463.798   7
   2  -4  -4 21119.0 460.993   4
   2  -4  -4 20887.0 447.231   7
  -2   4   4 21164.8 435.288   6
   2  -4  -3 4742.55 179.152   1
   2  -4  -3 4748.56 180.211   4
   2  -4  -3 4458.98 98.7145   2
  -2   4   3 4568.93 163.856   6
   2  -4  -3 4756.12 172.541   7
   2  -4  -3 4618.32 162.439   6
  -2   4   3 4531.00 179.903   7
   2  -4  -2 10761.0 268.573   6
   2  -4  -2 10678.6 268.782   1
   2  -4  -2 10746.2 264.867   7
  -2   4   2 11049.3 292.091   4
   2  -4  -2 10546.3 269.961   4
   2  -4  -2 10822.2 289.551   5
  -2   4   2 10380.2 259.706   6
  -2   4   2 10271.6 275.312   7
   2  -4  -2 10954.7 208.145   2
  -2   4   1 39725.1 654.220   6
   2  -4  -1 39553.9 653.099   4
   2  -4  -1 40311.7 610.275   2
   2  -4  -1 39433.4 645.486   7
   2  -4  -1 39441.4 672.938   6
  -2   4   1 38782.5 665.981   7
   2  -4  -1 40129.7 656.756   1
   2  -4  -1 39683.5 687.263   3
   2  -4  -1 39158.6 684.422   5
   2  -4   0 65306.6 1017.38   6
   2  -4   0 65564.2 965.543   7
  -2   4   0 64516.4 949.216   1
  -2   4   0 67565.8 992.942   6
   2  -4   0 67088.3 974.375   1
   2  -4   0 64668.5 969.065   4
   2  -4   0 65744.3 969.232   2
  -2   4   0 66592.3 1002.81   5
   2  -4   0 64890.2 1009.90   5
   2  -4   0 66689.8 1009.69   3
  -2   4   0 63175.9 984.621   7
   2  -4   1 45245.7 704.034   7
   2  -4   1 45829.0 774.713   6
   2  -4   1 45864.4 704.224   1
   2  -4   1 46338.6 751.714   5
   2  -4   1 45706.0 706.204   4
   2  -4   1 47121.8 741.272   3
  -2   4  -1 45937.8 712.063   1
  -2   4  -1 46902.0 763.995   5
   2  -4   2 20761.6 411.351   5
  -2   4  -2 19673.1 385.910   1
  -2   4  -2 20330.9 387.831   3
  -2   4  -2 20525.4 429.790   5
   2  -4   2 20558.0 364.796   1
   2  -4   2 19778.9 365.413   7
   2  -4   2 20620.5 440.322   6
   2  -4   2 20484.7 386.409   3
  -2   4  -3 907.655 86.0596   5
   2  -4   3 1145.09 64.1119   4
  -2   4  -3 1013.67 77.9605   1
   2  -4   3 1277.95 88.9606   5
   2  -4   3 1409.51 105.868   6
   2  -4   3 1274.72 73.9473   3
  -2   4  -3 1038.36 75.0672   3
   2  -4   4 5872.18 208.763   5
   2  -4   4 5582.42 147.090   4
   2  -4   4 5672.40 158.444   3
  -2   4  -4 5932.90 196.157   1
  -2   4  -4 6133.18 190.054   3
  -2   4  -4 6007.10 224.261   5
  -2   4  -5 6301.26 244.784   5
   2  -4   5 5950.49 165.598   7
   2  -4   5 6678.66 166.390   4
  -2   4  -5 6686.27 222.167   1
  -2   4  -5 6612.55 208.645   3
   2  -4   5 6585.94 173.495   3
   2  -4   6 12315.4 265.857   4
   2  -4   6 11817.1 258.385   7
  -2   4  -6 12461.2 319.937   3
  -2   4  -6 12207.6 375.771   5
   2  -4   7 15067.3 313.658   7
  -2   4  -7 14361.0 399.038   1
  -2   4  -7 15344.7 455.091   5
   2  -4   7 15027.7 328.224   4
  -2   4  -8 7457.67 328.255   5
  -2   4  -8 7688.18 297.083   1
   2  -4   8 7854.16 221.131   7
   2  -4   8 7896.45 235.284   4
  -2   4  -9 1844.88 159.439   1
   2  -4   9 2101.37 127.044   4
  -2   4  -9 1841.79 140.071   3
  -2   4  -9 2122.00 193.122   5
   2  -4   9 2233.62 117.545   7
   2  -4  10 798.082 121.479   2
   2  -4  10 573.185 72.7653   7
  -2   4 -10 622.925 123.944   5
  -2   4 -10 600.202 109.124   1
  -2   4 -11 387.888 119.953   5
   2  -4  11 195.863 98.0788   2
  -2   4 -11 223.657 85.1964   1
   2  -4  11 296.505 63.5841   7
   2  -4  12 353.284 107.511   2
  -2   4 -12 508.185 126.937   1
  -2   4 -12 532.195 137.347   5
  -2   4 -13 1134.34 189.269   5
   2  -4  13 1133.27 156.997   2
  -2   4 -13 798.560 149.124   1
  -2   3  13 648.802 133.692   7
  -2   3  13 377.804 117.323   6
   2  -3 -13 471.947 117.821   4
  -2   3  12 906.374 135.274   7
   2  -3 -12 1055.23 141.465   4
  -2   3  12 730.612 132.283   6
  -2   3  11 901.556 74.1540   2
  -2   3  11 1069.50 137.617   7
   2  -3 -11 1119.78 136.180   4
  -2   3  10 1022.76 83.8943   2
  -2   3  10 1319.09 138.960   7
   2  -3 -10 984.004 127.347   4
  -2   3  10 1029.79 72.7691   2
  -2   3  10 892.118 121.641   6
   2  -3  -9 8339.70 322.340   4
  -2   3   9 7770.58 216.995   2
  -2   3   9 8666.33 327.110   6
  -2   3   9 8495.98 323.320   7
   2  -3  -8 4731.25 234.560   4
  -2   3   8 4651.41 148.890   2
  -2   3   8 5206.83 228.337   6
  -2   3   8 5273.74 238.955   7
  -2   3   7 2634.65 97.3058   2
   2  -3  -7 2941.83 172.282   4
  -2   3   7 2848.23 169.204   7
  -2   3   7 2938.46 154.934   6
  -2   3   6 156.906 26.5783   2
   2  -3  -6 388.714 69.5655   7
   2  -3  -6 372.313 74.3223   4
  -2   3   6 65.1799 49.9026   7
  -2   3   6 300.548 69.5030   4
  -2   3   6 154.052 46.7856   6
  -2   3   5 700.634 67.8002   6
   2  -3  -5 998.515 93.0815   4
  -2   3   5 678.065 37.7331   2
  -2   3   5 914.490 88.7393   7
  -2   3   4 8144.07 207.860   6
  -2   3   4 7993.86 145.457   2
   2  -3  -4 8037.42 248.818   4
  -2   3   4 8224.37 243.940   7
  -2   3   3 2666.08 136.808   4
   2  -3  -3 2558.53 115.978   7
   2  -3  -3 2406.94 72.9055   2
   2  -3  -3 2257.04 121.735   4
  -2   3   3 2491.49 70.1163   2
  -2   3   3 2555.25 99.6184   6
  -2   3   3 2652.53 121.854   7
  -2   3   2 27462.0 438.755   6
   2  -3  -2 26801.3 465.474   7
   2  -3  -2 27084.9 495.796   4
  -2   3   2 26954.7 472.115   7
   2  -3  -2 26894.7 438.110   6
   2  -3  -2 26187.6 416.454   2
  -2   3   2 27133.7 411.077   2
   2  -3  -2 27190.6 518.245   5
   2  -3  -1 18689.0 370.950   4
   2  -3  -1 19390.6 327.820   1
   2  -3  -1 19099.9 398.371   5
  -2   3   1 18341.4 343.796   7
   2  -3  -1 18747.8 336.635   7
   2  -3  -1 18841.1 340.567   6
   2  -3  -1 18677.5 327.245   2
  -2   3   1 19178.5 327.230   6
   2  -3   0 33088.1 588.137   5
  -2   3   0 33896.0 485.344   1
   2  -3   0 33509.7 499.678   1
  -2   3   0 32685.4 523.139   7
   2  -3   0 33105.4 508.048   7
   2  -3   0 33618.7 540.066   2
   2  -3   0 34221.3 544.352   6
  -2   3   0 33898.6 586.750   5
   2  -3   0 34474.9 536.248   3
   2  -3   1 93576.3 1241.55   1
   2  -3   1 91240.8 1250.26   7
  -2   3  -1 92640.7 1255.84   1
   2  -3   1 93761.8 1280.41   3
   2  -3   1 95017.1 1324.60   6
   2  -3   1 93698.2 1329.17   2
  -2   3  -1 93654.1 1365.79   5
   2  -3   1 94050.7 1357.67   5
   2  -3   2 54926.8 857.090   5
   2  -3   2 53027.7 742.658   7
  -2   3  -2 54249.6 778.933   1
   2  -3   2 54231.1 852.885   2
   2  -3   2 53685.3 759.522   3
  -2   3  -2 54397.5 767.212   3
  -2   3  -2 54734.8 876.634   5
   2  -3   3 10630.1 285.574   2
   2  -3   3 10265.4 229.102   4
  -2   3  -3 10423.5 229.120   1
   2  -3   3 10824.0 196.213   3
  -2   3  -3 10568.6 293.342   5
  -2   3  -3 10606.7 217.692   3
   2  -3   3 10895.8 280.390   5
  -2   3  -4 4920.62 199.094   5
   2  -3   4 5016.51 191.357   5
   2  -3   4 4855.89 144.937   4
  -2   3  -4 4874.35 156.536   1
  -2   3  -4 4862.79 143.421   3
   2  -3   4 4614.31 109.923   7
  -2   3  -5 1209.42 106.459   5
   2  -3   5 1311.58 76.5754   4
   2  -3   5 1333.82 61.2314   7
   2  -3   5 1208.27 103.906   5
  -2   3  -5 1286.98 76.9104   3
   2  -3   6 11388.2 269.795   4
  -2   3  -6 11607.9 361.288   5
  -2   3  -6 11392.8 275.176   3
   2  -3   6 11209.6 234.797   7
   2  -3   7 9634.64 262.335   4
   2  -3   7 9551.15 224.243   7
   2  -3   7 9010.81 319.501   2
  -2   3  -7 9489.24 263.336   3
  -2   3  -7 9877.32 352.299   5
   2  -3   8 15544.6 453.616   2
  -2   3  -8 16103.5 417.069   4
   2  -3   8 15548.2 382.109   4
   2  -3   8 16110.3 337.147   7
  -2   3  -8 16497.5 500.238   5
  -2   3  -9 13998.4 489.741   5
  -2   3  -9 14284.2 415.759   4
   2  -3   9 13595.4 371.687   4
   2  -3   9 14395.2 330.334   7
  -2   3  -9 13901.7 388.769   3
   2  -3   9 13923.4 438.283   2
  -2   3 -10 4788.42 302.961   5
  -2   3 -10 5033.95 252.165   4
   2  -3  10 5623.67 202.341   7
   2  -3  10 5328.14 275.469   2
   2  -3  11 171.607 55.2684   7
   2  -3  11 182.014 81.4518   2
  -2   3 -11 278.157 85.8686   4
  -2   3 -11 45.4849 82.7008   5
  -2   3 -12 736.431 153.578   5
   2  -3  12 540.542 112.254   2
  -2   3 -12 706.428 122.589   4
   2  -3  12 643.776 84.5629   7
  -2   3 -13 1653.87 222.012   5
   2  -3  13 1642.19 179.991   2
  -2   3 -13 1502.81 166.694   4
   2  -2 -14 635.767 125.408   4
  -2   2  14 658.966 132.467   7
  -2   2  13 1597.95 172.069   7
   2  -2 -13 1101.51 145.518   4
   2  -2 -12 3351.62 227.079   4
  -2   2  12 3870.73 240.743   7
  -2   2  11 343.915 83.8398   7
   2  -2 -11 384.732 94.7405   4
  -2   2  10 454.960 89.6200   7
   2  -2 -10 433.768 94.6295   4
   2  -2  -9 5555.52 253.749   4
  -2   2   9 5202.80 197.248   2
  -2   2   9 5558.55 245.173   7
  -2   2   8 8042.38 234.545   2
   2  -2  -8 8740.56 304.599   4
  -2   2   8 8054.52 284.987   7
  -2   2   7 1896.05 98.6272   2
   2  -2  -7 1808.29 130.992   4
  -2   2   7 1834.50 127.789   7
   2  -2  -7 1989.12 133.937   7
  -2   2   7 1617.08 135.270   4
  -2   2   6 36001.8 665.143   7
  -2   2   6 35046.7 580.606   2
   2  -2  -6 35501.4 673.121   4
  -2   2   6 36796.2 716.878   4
   2  -2  -5 464.801 68.3018   4
  -2   2   5 466.323 45.2751   2
  -2   2   5 423.651 60.5301   7
  -2   2   4 7423.59 172.886   2
   2  -2  -4 7554.97 229.986   4
  -2   2   4 7275.95 216.220   7
   2  -2  -3 2896.46 93.6019   2
  -2   2   3 2774.25 79.5038   6
  -2   2   3 2855.62 94.7233   2
   2  -2  -3 3095.84 134.125   4
  -2   2   3 2996.04 122.214   7
  -2   2   2 71285.4 1016.65   7
   2  -2  -2 70100.7 986.478   2
   2  -2  -2 71940.2 1018.30   7
   2  -2  -2 68874.7 1053.64   4
  -2   2   2 70844.3 982.277   2
   2  -2  -1 9222.25 158.452   6
  -2   2   1 9389.17 241.361   5
   2  -2  -1 9643.59 196.858   7
   2  -2  -1 9299.27 199.614   2
  -2   2   1 9299.67 190.961   7
  -2   2   1 9209.89 195.293   2
  -2   2   0 26659.8 436.053   2
  -2   2   0 26224.0 389.162   7
   2  -2   0 26446.7 440.274   2
   2  -2   0 26582.5 393.307   7
  -2   2   0 27018.2 491.012   5
   2  -2   1 1371.23 76.7670   2
  -2   2  -1 1059.52 81.9882   5
   2  -2   2 1428.92 89.8803   5
   2  -2   2 1548.12 89.4987   2
  -2   2  -2 1365.34 94.1422   5
  -2   2  -3 5463.41 196.141   5
   2  -2   3 5072.37 182.078   5
   2  -2   3 4692.44 151.566   4
  -2   2  -3 5170.15 108.015   3
   2  -2   3 5005.23 172.928   2
   2  -2   4 577.247 69.6541   5
   2  -2   4 631.157 69.9439   2
   2  -2   4 520.093 51.0491   4
   2  -2   4 612.561 34.1437   7
  -2   2  -4 524.477 39.0410   3
  -2   2  -4 637.787 77.7120   5
  -2   2  -5 7348.89 263.206   5
   2  -2   5 7364.83 256.399   5
   2  -2   5 7424.61 208.557   4
   2  -2   5 7296.23 245.268   2
  -2   2  -5 7384.19 177.218   3
   2  -2   5 7866.00 166.981   7
  -2   2  -6 27226.4 548.496   4
   2  -2   6 26973.7 508.578   4
   2  -2   6 27120.4 453.349   7
  -2   2  -6 27869.4 477.879   3
   2  -2   6 26805.1 575.695   2
  -2   2  -6 27459.9 612.517   5
  -2   2  -7 14903.0 395.628   4
  -2   2  -7 16023.4 345.654   3
   2  -2   7 15571.6 373.351   4
   2  -2   7 15139.4 411.648   2
  -2   2  -7 16283.2 466.124   5
   2  -2   7 15436.3 319.486   7
  -2   2  -8 5663.66 239.657   4
   2  -2   8 5895.61 224.077   4
  -2   2  -8 5290.96 273.740   5
   2  -2   8 5287.71 241.894   2
   2  -2   8 5476.05 182.156   7
  -2   2  -9 8537.67 376.382   5
  -2   2  -9 8513.44 328.240   4
   2  -2   9 8647.37 252.664   7
   2  -2   9 7998.93 315.472   2
  -2   2  -9 8768.80 276.303   3
  -2   2 -10 2409.17 216.749   5
   2  -2  10 2714.85 187.380   2
  -2   2 -10 2763.72 198.958   4
   2  -2  10 2914.41 151.253   7
   2  -2  11 418.184 89.1591   2
  -2   2 -11 482.015 122.295   5
  -2   2 -11 532.373 105.872   4
   2  -2  11 481.758 76.0622   7
  -2   2 -12 1093.15 174.559   5
  -2   2 -12 1043.88 143.171   4
   2  -2  12 1010.65 109.677   7
   2  -2  12 1306.94 150.551   2
  -2   2 -13 2554.00 213.656   4
   2  -2  13 2452.14 207.869   2
   2  -2  13 3114.15 192.918   7
  -2   2 -13 2850.12 276.999   5
   2  -1 -14 157.137 89.7743   4
  -2   1  14 191.306 88.5956   7
  -2   1  13 593.272 112.606   7
   2  -1 -13 528.592 107.485   4
  -2   1  12 3690.85 232.429   7
   2  -1 -12 3500.43 222.665   4
  -2   1  11 10455.3 370.070   7
   2  -1 -11 9791.62 358.765   4
   2  -1 -10 3999.20 219.157   4
  -2   1  10 4100.35 217.174   7
   2  -1  -9 1533.11 134.975   4
  -2   1   9 1363.82 123.095   7
  -2   1   8 2493.71 154.608   7
   2  -1  -8 2743.31 160.076   4
   2  -1  -7 8972.06 283.305   4
   2  -1  -7 9813.23 308.018   7
  -2   1   7 9019.21 284.465   7
  -2   1   7 9080.91 311.798   4
   2  -1  -6 10411.9 295.031   4
  -2   1   6 10556.9 295.967   7
  -2   1   6 10368.1 269.743   2
  -2   1   6 11321.6 328.813   4
  -2   1   5 4398.72 150.814   2
   2  -1  -5 4435.48 173.724   4
  -2   1   5 4874.77 194.054   4
  -2   1   5 4585.68 173.433   7
   2  -1  -4 26103.4 495.817   4
  -2   1   4 26483.2 485.395   7
  -2   1   4 26487.4 460.447   2
   2  -1  -3 51604.8 761.196   2
  -2   1   3 51947.6 776.261   2
  -2   1   3 50737.6 785.951   7
   2  -1  -3 51745.5 816.707   4
   2  -1  -2 47340.6 713.078   2
  -2   1   2 46989.6 714.219   2
   2  -1  -2 48168.9 697.450   3
   2  -1  -2 47923.1 715.955   7
  -2   1   2 46819.5 706.296   7
  -2   1   1 16204.9 285.976   7
  -2   1   1 16509.8 308.950   2
   2  -1  -1 16755.8 312.147   2
   2  -1  -1 16371.5 276.518   3
  -2   1   1 16725.8 344.953   5
   2  -1  -1 16747.9 277.919   1
   2  -1   0 7931.57 192.293   2
  -2   1   0 8072.60 149.317   1
  -2   1   0 7954.02 153.435   7
  -2   1   0 8124.05 140.909   3
   2  -1   0 8011.87 149.833   3
   2  -1   0 7839.62 151.877   1
  -2   1   0 7965.71 218.530   5
  -2   1  -1 7866.28 219.429   5
   2  -1   1 8014.60 199.422   2
  -2   1  -1 7871.10 157.204   1
  -2   1  -2 21479.9 309.419   7
   2  -1   2 21176.4 396.075   4
   2  -1   2 20684.2 400.104   2
  -2   1  -2 22387.2 437.820   5
  -2   1  -2 21484.2 319.494   3
   2  -1   3 99.6445 38.4108   2
  -2   1  -3 221.709 49.6317   5
   2  -1   3 34.2055 27.1559   4
   2  -1   3 29.7007 17.5348   7
  -2   1  -3 210.311 21.1133   7
  -2   1  -4 3166.80 158.105   5
   2  -1   4 3305.92 133.657   4
  -2   1  -4 3251.29 142.807   4
   2  -1   4 3439.91 145.801   2
   2  -1   4 3252.54 102.088   7
  -2   1  -4 3266.54 94.7512   7
  -2   1  -5 10926.0 333.739   5
   2  -1   5 11407.7 239.568   7
  -2   1  -5 11326.4 301.645   4
   2  -1   5 11433.9 281.509   4
   2  -1   5 11025.4 299.787   2
  -2   1  -5 10779.9 229.577   7
  -2   1  -6 6438.43 181.153   7
  -2   1  -6 6601.32 239.177   4
   2  -1   6 6672.45 215.832   4
  -2   1  -6 6475.62 260.869   5
   2  -1   6 6614.59 186.138   7
   2  -1   6 6206.67 230.739   2
  -2   1  -7 7392.49 306.064   5
  -2   1  -7 7836.35 275.426   4
   2  -1   7 7621.20 220.885   7
   2  -1   7 8359.74 262.462   4
   2  -1   7 7706.41 271.845   2
  -2   1  -7 7148.92 210.662   7
  -2   1  -8 5168.57 235.894   4
   2  -1   8 5332.36 195.222   7
   2  -1   8 4920.76 225.717   2
  -2   1  -8 5226.77 275.135   5
   2  -1   9 189.696 65.4350   2
  -2   1  -9 254.313 90.1375   5
  -2   1  -9 425.568 88.3276   4
   2  -1   9 201.842 55.9210   7
  -2   1  -9 259.416 54.4416   7
   2  -1  10 38.4660 55.6287   2
  -2   1 -10-15.8149 50.2506   7
  -2   1 -10 104.266 72.2989   4
  -2   1 -10 122.863 87.5446   5
   2  -1  10 55.4920 47.7943   7
  -2   1 -11 3083.34 254.314   5
  -2   1 -11 3011.95 214.309   4
   2  -1  11 3047.67 202.051   2
   2  -1  11 3045.88 179.042   7
  -2   1 -12 1505.34 202.394   5
  -2   1 -12 1644.36 169.154   4
   2  -1  12 1526.72 139.350   7
   2  -1  12 1618.78 157.255   2
   2  -1  13 773.461 125.016   2
  -2   1 -13 923.780 168.120   5
  -2   1 -13 840.063 146.754   4
   2  -1  13 1022.60 125.262   7
  -2   0  14 324.512 100.769   7
   2   0 -14 60.0257 68.1456   4
   2   0 -13 1235.21 139.710   4
  -2   0  13 1295.79 149.618   7
   2   0 -12 242.759 76.6510   4
  -2   0  12 187.291 73.5421   7
   2   0 -11 6112.78 268.489   4
  -2   0  11 6465.31 287.794   7
  -2   0  10 8342.76 314.597   7
   2   0 -10 8203.93 304.871   4
  -2   0   9 2768.39 171.789   7
   2   0  -9 2834.41 167.539   4
  -2   0   8 749.849 98.4037   4
  -2   0   8 821.139 95.3595   7
   2   0  -8 682.638 83.0448   4
   2   0  -7 19307.2 456.550   3
  -2   0   7 18762.4 460.366   4
  -2   0   7 18265.1 431.998   7
   2   0  -6 55.8043 37.7208   4
  -2   0   6 33.5297 38.2960   7
  -2   0   5 10777.1 277.645   2
   2   0  -5 10568.0 274.839   4
  -2   0   5 10603.1 279.463   7
  -2   0   4 33872.5 589.066   7
  -2   0   4 34385.4 589.381   2
   2   0  -4 33270.3 598.188   1
   2   0  -4 33021.7 586.319   4
  -2   0   4 34198.5 556.366   6
  -2   0   3 58235.5 889.124   2
  -2   0   3 58311.2 853.169   6
   2   0  -3 58407.4 896.482   1
  -2   0   3 58270.8 886.649   7
  -2   0   3 58346.4 867.702   3
  -2   0   2 249.225 38.6414   1
   2   0  -2 439.256 53.8987   5
   2   0  -2 497.841 40.9645   6
   2   0  -2 571.180 54.7699   1
   2   0  -2 523.825 51.4684   2
  -2   0   2 239.986 37.0195   3
  -2   0   1 24344.7 400.780   3
   2   0  -1 23782.1 414.570   3
   2   0  -1 24381.7 428.587   2
  -2   0   1 23893.6 414.031   1
   2   0  -1 23985.4 444.615   5
   2   0  -1 23283.3 420.142   1
  -2   0   1 23420.0 438.351   5
   2   0  -1 23863.0 402.377   6
  -2   0   1 23754.2 396.410   6
  -2   0   0 50872.5 788.269   1
   2   0   0 54001.7 780.074   3
  -2   0   0 51257.3 818.771   5
   2   0   0 53170.9 805.707   2
   2   0   0 53513.0 784.256   6
  -2   0   0 52744.0 777.172   6
   2   0   0 52310.8 790.717   1
   2   0   0 53317.4 818.600   5
  -2   0   0 53325.1 769.904   3
  -2   0  -1 9.39948 24.2328   3
  -2   0  -1 3.42188 34.5100   5
   2   0   1 69.2531 25.7948   3
   2   0   1 96.8389 29.8548   1
   2   0   1 54.1329 28.7538   5
  -2   0  -1-7.92672 25.4582   1
   2   0   1 62.4498 31.2327   6
   2   0   1 71.6074 34.7861   2
   2   0   2 11734.8 281.639   5
  -2   0  -2 11627.9 261.434   2
  -2   0  -2 11766.5 264.185   1
  -2   0  -2 11499.9 232.813   7
   2   0   2 11231.3 266.356   2
  -2   0  -2 11962.4 291.555   5
  -2   0  -2 11582.4 243.752   3
  -2   0  -3 1032.03 87.4290   5
  -2   0  -3 1159.89 71.7491   3
  -2   0  -3 1216.31 81.9108   1
   2   0   3 922.354 79.8701   5
  -2   0  -3 1015.65 83.6243   4
  -2   0  -3 1075.87 75.2063   2
  -2   0  -3 1126.58 61.8317   7
   2   0   3 851.197 70.8620   2
  -2   0  -4 324.294 47.1521   2
  -2   0  -4 371.931 67.1241   5
  -2   0  -4 294.223 37.1092   7
   2   0   4 329.252 45.0157   7
  -2   0  -4 313.007 59.7237   4
   2   0   4 291.582 51.9435   2
  -2   0  -5 20929.8 389.006   7
  -2   0  -5 21669.7 499.698   5
  -2   0  -5 20930.6 470.889   4
   2   0   5 22287.0 450.862   4
   2   0   5 21750.8 451.253   2
   2   0   5 22069.8 421.986   7
  -2   0  -6 7580.67 285.953   5
  -2   0  -6 7027.65 257.813   4
   2   0   6 7092.25 238.832   4
   2   0   6 6864.88 235.761   2
   2   0   6 7417.73 221.858   7
  -2   0  -6 6620.25 195.889   7
  -2   0  -7 1130.56 127.794   5
   2   0   7 1479.45 106.364   7
   2   0   7 1392.06 112.314   4
   2   0   7 1292.41 110.012   2
  -2   0  -7 1309.90 121.853   4
  -2   0  -8 2957.09 208.565   5
  -2   0  -8 2651.36 178.643   4
   2   0   8 2894.37 170.365   2
  -2   0  -8 2816.40 145.292   7
   2   0   8 2831.77 156.476   7
   2   0   9 247.872 69.6670   2
  -2   0  -9 350.248 95.2189   5
  -2   0  -9 399.023 90.0214   4
   2   0   9 220.500 63.4182   7
  -2   0  -9 248.886 59.3620   7
   2   0  10 140.987 65.2244   2
  -2   0 -10 171.119 103.527   5
   2   0  10 204.924 64.7732   7
  -2   0 -10 292.574 94.6400   4
   2   0  11 1324.19 132.677   2
  -2   0 -11 1407.51 180.457   5
   2   0  11 1601.34 143.977   7
  -2   0 -11 1347.48 155.335   4
   2   0  12 2157.19 179.197   2
  -2   0 -12 2195.98 198.320   4
  -2   0 -12 2423.93 245.965   5
   2   0  12 2570.63 189.035   7
   2   0  13 662.785 114.852   7
   2   0  13 303.122 85.3027   2
  -2   0 -13 497.496 130.239   4
  -2   0 -13 494.435 142.948   5
  -2  -1  14 100.459 81.1953   7
   2   1 -14 82.7574 74.7243   4
   2   1 -14 143.057 111.619   1
   2   1 -13 114.697 93.2595   1
   2   1 -13 87.4908 73.9007   4
  -2  -1  13 187.131 81.8830   7
   2   1 -12 1247.74 169.256   1
   2   1 -12 958.926 120.477   4
  -2  -1  12 1127.77 138.057   7
   2   1 -11 247.410 100.499   1
   2   1 -11 347.170 79.9305   4
  -2  -1  11 235.992 79.5924   7
  -2  -1  10 143.268 71.4858   7
   2   1 -10 297.460 92.0604   1
   2   1 -10 382.537 75.7081   4
   2   1  -9 436.610 93.1776   1
   2   1  -9 508.802 77.2742   4
  -2  -1   9 376.530 80.1800   7
   2   1  -8 5793.81 267.652   1
   2   1  -8 5615.95 213.690   4
  -2  -1   8 5953.01 239.407   7
   2   1  -7 2358.93 157.494   1
   2   1  -7 2146.16 121.026   4
   2   1  -7 2211.28 150.078   3
  -2  -1   7 1788.68 126.378   7
  -2  -1   6 1628.60 115.129   7
   2   1  -6 1939.19 130.018   3
   2   1  -6 1760.25 103.915   4
   2   1  -5 10623.2 267.098   4
  -2  -1   5 11068.3 285.497   3
  -2  -1   5 10928.9 298.413   7
  -2  -1   5 11139.5 298.912   6
   2   1  -4 54571.3 857.344   4
  -2  -1   4 53681.6 890.163   6
  -2  -1   4 55383.5 873.644   3
  -2  -1   3 23338.2 460.385   1
  -2  -1   3 23183.9 443.386   3
  -2  -1   3 23449.5 455.993   6
   2   1  -3 22971.6 430.004   6
   2   1  -2 161.790 39.8201   5
  -2  -1   2 5.63705 30.8163   6
  -2  -1   2 14.8431 32.2277   1
   2   1  -2 136.567 37.9859   6
   2   1  -2 110.131 39.0657   2
  -2  -1   2-1.93890 33.4632   3
  -2  -1   1 151.660 39.1410   3
  -2  -1   1 130.428 35.8718   5
   2   1  -1 349.006 53.0482   3
   2   1  -1 320.277 45.7611   5
   2   1  -1 319.904 52.0068   6
   2   1  -1 263.486 51.1666   1
  -2  -1   1 176.010 44.9179   1
   2   1  -1 255.242 43.8497   2
  -2  -1   1 175.408 39.0125   6
   2   1   0 9378.00 248.349   3
   2   1   0 9561.22 252.369   6
   2   1   0 9467.69 238.720   2
  -2  -1   0 9518.46 245.579   3
  -2  -1   0 9251.69 245.021   6
  -2  -1   0 9518.54 234.777   5
  -2  -1   0 9417.22 256.378   1
   2   1   0 9436.79 256.036   1
   2   1   0 9129.40 229.228   5
   2   1   1 10257.0 268.524   1
   2   1   1 10718.9 281.264   6
   2   1   1 11162.0 261.593   4
   2   1   1 10460.9 250.542   5
   2   1   1 10827.4 262.015   2
  -2  -1  -1 10987.6 262.963   2
  -2  -1  -1 11511.0 279.653   6
  -2  -1  -1 10825.1 283.753   1
  -2  -1  -1 10757.0 268.042   3
   2   1   1 10360.3 263.383   3
  -2  -1  -1 10428.6 260.700   5
   2   1   2 21453.4 419.178   5
  -2  -1  -2 21497.0 433.548   5
  -2  -1  -2 22015.6 455.456   1
   2   1   2 21498.3 421.255   3
   2   1   2 20270.7 425.018   1
   2   1   2 22221.9 421.280   2
  -2  -1  -2 21741.1 414.590   2
  -2  -1  -2 20116.0 425.359   3
   2   1   2 21661.5 455.052   6
  -2  -1  -2 21819.3 413.835   7
  -2  -1  -3 140257. 1975.19   5
   2   1   3 135186. 1952.89   5
   2   1   3 136912. 2000.82   6
  -2  -1  -3 141881. 1992.28   1
   2   1   3 137409. 1932.17   2
  -2  -1  -3 139930. 1920.69   2
  -2  -1  -3 139992. 1966.07   4
  -2  -1  -3 138681. 1917.97   7
  -2  -1  -3 137648. 1956.41   3
  -2  -1  -4 20317.8 468.016   1
  -2  -1  -4 21177.0 456.715   4
  -2  -1  -4 20319.3 403.718   7
   2   1   4 20115.3 419.897   2
   2   1   4 20576.6 431.501   7
  -2  -1  -4 21250.7 411.633   2
   2   1   4 21420.1 487.007   6
  -2  -1  -4 20371.7 463.183   5
  -2  -1  -4 19702.2 442.324   3
   2   1   5 1221.95 92.8145   2
  -2  -1  -5 1480.15 116.949   5
   2   1   5 1047.59 90.5154   7
  -2  -1  -5 1204.84 108.732   4
  -2  -1  -5 1449.01 115.639   1
  -2  -1  -5 1253.51 87.3533   2
  -2  -1  -5 1265.08 85.2159   7
   2   1   5 1152.93 114.610   6
   2   1   6 457.753 69.4956   7
   2   1   6 398.595 62.3314   2
   2   1   6 341.107 65.0565   4
  -2  -1  -6 628.312 89.4394   4
  -2  -1  -6 554.133 82.5512   1
  -2  -1  -6 450.404 82.7412   5
  -2  -1  -7 2035.18 164.940   5
  -2  -1  -7 2319.85 162.334   4
   2   1   7 2251.02 143.950   7
  -2  -1  -7 2119.53 122.276   7
   2   1   7 1985.57 130.698   2
   2   1   8 606.525 83.3893   2
  -2  -1  -8 690.284 114.737   5
  -2  -1  -8 648.117 79.4021   7
  -2  -1  -8 618.189 103.140   4
   2   1   8 604.044 89.9600   7
  -2  -1  -9 6105.97 319.983   5
  -2  -1  -9 6380.94 297.169   4
   2   1   9 6027.28 255.326   2
   2   1   9 6183.96 269.526   7
  -2  -1 -10 9755.67 429.304   5
   2   1  10 9490.55 359.671   7
   2   1  10 9865.85 345.340   2
  -2  -1 -10 9813.25 395.952   4
   2   1  11 3329.28 204.500   2
  -2  -1 -11 3580.91 269.242   5
  -2  -1 -11 3293.49 236.729   4
   2   1  11 3267.23 218.623   7
   2   1  12 258.937 78.3014   2
   2   1  12 436.816 100.544   7
  -2  -1 -12 448.622 137.278   5
  -2  -1 -12 668.152 138.520   4
  -2  -1 -13 336.725 121.933   5
   2   1  13 567.006 142.449   6
  -2  -1 -13 328.488 118.306   4
   2   1  13 508.417 112.289   7
  -2  -2  13 120.946 88.5540   7
   2   2 -13-19.3115 57.0846   4
   2   2 -13-115.612 101.462   1
   2   2 -12 634.730 93.0451   4
   2   2 -12 585.481 136.462   1
  -2  -2  12 742.762 123.808   7
  -2  -2  11 731.363 111.734   7
   2   2 -11 760.648 146.801   1
   2   2 -11 892.115 100.849   4
   2   2 -10 186.380 81.9436   1
   2   2 -10 224.364 62.4234   4
  -2  -2  10 230.444 82.2289   7
   2   2  -9 136.427 72.6310   1
  -2  -2   9 215.945 74.9321   7
   2   2  -9 183.931 57.3773   4
   2   2  -8 2484.30 185.563   1
  -2  -2   8 2312.13 155.862   7
   2   2  -8 2199.01 122.447   4
   2   2  -7 309.890 81.5099   1
  -2  -2   7 178.031 61.2752   7
   2   2  -7 244.405 47.5085   4
  -2  -2   7 196.617 60.9414   6
   2   2  -6 6750.49 277.675   1
  -2  -2   6 6831.06 264.665   6
  -2  -2   6 6871.44 237.631   3
   2   2  -6 6849.41 270.630   3
  -2  -2   6 6913.72 248.269   7
   2   2  -6 6318.43 196.886   4
   2   2  -5 6981.29 261.962   3
   2   2  -5 6626.26 194.165   4
  -2  -2   5 6599.31 228.781   3
  -2  -2   4 19615.1 438.928   3
  -2  -2   4 20281.9 458.022   1
  -2  -2   4 19900.2 469.421   6
   2   2  -3 20626.7 451.300   6
  -2  -2   3 21648.0 484.915   6
  -2  -2   3 21981.3 478.890   1
  -2  -2   3 21776.7 460.898   3
   2   2  -3 21394.4 423.288   5
  -2  -2   2 38189.1 708.461   1
  -2  -2   2 37905.8 686.383   3
   2   2  -2 37435.0 691.477   6
  -2  -2   2 38600.7 707.162   6
   2   2  -2 37469.7 625.585   5
  -2  -2   1 1.02792 39.5841   3
  -2  -2   1 72.0966 30.5436   5
   2   2  -1 9.84980 27.0877   5
   2   2  -1 32.9669 33.5975   2
  -2  -2   1 50.1616 38.1245   1
   2   2  -1 34.1899 43.8588   6
  -2  -2   1 63.1730 39.7890   2
  -2  -2   1 113.697 48.4786   6
   2   2   0 33403.8 560.557   4
   2   2   0 33075.5 578.893   2
  -2  -2   0 32624.4 588.492   2
  -2  -2   0 32606.3 639.497   1
  -2  -2   0 32722.8 627.824   6
   2   2   0 33110.3 634.525   6
   2   2   0 31804.3 623.822   3
  -2  -2   0 31465.7 544.667   5
   2   2   0 31818.9 535.221   5
  -2  -2   0 32151.0 614.748   3
   2   2   1 8052.67 219.539   4
   2   2   1 7956.72 224.622   2
   2   2   1 7660.80 200.983   5
  -2  -2  -1 8085.65 230.906   2
   2   2   1 7826.07 264.511   6
  -2  -2  -1 7841.38 265.839   1
  -2  -2  -1 7689.36 252.470   3
   2   2   1 7096.91 245.242   3
  -2  -2  -1 7571.38 214.491   5
  -2  -2  -2 16349.5 358.907   5
   2   2   2 16045.6 343.483   5
   2   2   2 16021.9 411.624   6
  -2  -2  -2 15800.0 370.008   4
   2   2   2 16629.3 358.780   4
   2   2   2 16245.0 356.359   2
  -2  -2  -2 16577.9 421.118   1
  -2  -2  -2 16282.3 377.831   7
   2   2   2 15240.9 384.550   3
  -2  -2  -2 15950.9 354.408   2
  -2  -2  -2 16082.7 399.122   3
   2   2   3 74160.9 1151.50   5
  -2  -2  -3 74497.9 1183.54   4
   2   2   3 75170.7 1148.43   2
  -2  -2  -3 76084.9 1138.59   2
  -2  -2  -3 76397.2 1174.28   5
   2   2   3 76048.3 1247.51   6
  -2  -2  -3 73541.0 1216.62   3
  -2  -2  -3 78916.5 1259.41   1
  -2  -2  -4 217723. 3017.00   1
   2   2   4 208528. 3012.41   6
  -2  -2  -4 212031. 2946.92   4
   2   2   4 220188. 2911.53   4
   2   2   4 209900. 2881.38   2
  -2  -2  -4 210367. 2976.42   3
  -2  -2  -4 207778. 2858.79   2
  -2  -2  -4 206018. 2935.66   5
  -2  -2  -5 32728.3 668.365   5
  -2  -2  -5 32763.0 712.204   1
  -2  -2  -5 33379.1 672.638   4
   2   2   5 32848.7 648.159   4
   2   2   5 32400.0 607.252   2
   2   2   5 32573.7 660.276   7
  -2  -2  -5 32912.1 619.350   7
  -2  -2  -5 31692.3 580.780   2
   2   2   5 32900.8 718.775   6
  -2  -2  -5 31664.1 680.252   3
  -2  -2  -6 1015.79 113.751   5
  -2  -2  -6 936.998 109.644   3
   2   2   6 1278.53 117.380   7
   2   2   6 1043.66 93.2780   2
  -2  -2  -6 1086.17 115.344   4
  -2  -2  -6 1056.22 92.5449   7
  -2  -2  -6 1137.03 88.1980   2
   2   2   6 1031.70 129.589   6
   2   2   7 815.232 87.1122   2
   2   2   7 928.914 110.653   7
  -2  -2  -7 976.430 121.453   4
   2   2   7 913.795 131.405   6
  -2  -2  -7 965.910 121.788   5
  -2  -2  -8 2195.74 185.391   5
  -2  -2  -8 2244.68 178.614   4
   2   2   8 2377.02 172.807   7
   2   2   8 2539.31 155.893   2
   2   2   8 2524.99 212.032   6
  -2  -2  -9 4122.22 264.456   5
   2   2   9 4053.14 236.342   7
  -2  -2  -9 4188.74 251.117   4
   2   2   9 4060.04 204.638   2
   2   2   9 4170.97 288.183   6
  -2  -2 -10 11842.1 480.608   5
   2   2  10 12041.1 383.543   2
  -2  -2 -10 11858.5 453.054   4
   2   2  10 12610.2 444.967   7
   2   2  10 11669.6 502.256   6
  -2  -2 -11 5797.76 349.354   5
   2   2  11 5484.31 259.770   2
   2   2  11 5679.51 307.081   7
   2   2  11 5343.60 354.987   6
  -2  -2 -11 5826.88 322.962   4
   2   2  12 934.767 147.110   7
  -2  -2 -12 818.623 161.564   5
  -2  -2 -12 1115.70 165.492   4
   2   2  12 753.644 159.906   6
   2   2  13 305.010 108.049   7
  -2  -2 -13 589.618 145.938   4
  -2  -2 -13 672.117 160.755   5
   2   2  13 548.157 153.575   6
   2   3 -13 334.325 128.492   1
  -2  -3  13 359.423 99.4209   7
   2   3 -12 201.869 109.040   1
  -2  -3  12 247.415 85.7889   7
   2   3 -12 330.714 71.2842   4
   2   3 -11 552.427 133.958   1
  -2  -3  11 366.922 93.4466   7
   2   3 -11 370.720 69.3465   4
  -2  -3  10 1566.61 148.585   7
   2   3 -10 1553.60 112.389   4
   2   3 -10 1662.69 187.040   1
   2   3  -9 3180.89 147.207   4
   2   3  -9 3577.39 251.814   1
  -2  -3   9 3423.89 204.486   7
  -2  -3   8 179.194 65.8884   3
   2   3  -8 165.901 45.8740   4
  -2  -3   8 156.821 67.2892   7
   2   3  -8 126.910 73.2754   1
  -2  -3   7 567.770 85.2798   3
   2   3  -7 730.791 66.2627   4
  -2  -3   7 942.414 108.984   7
   2   3  -7 839.747 121.350   1
   2   3  -6 2196.09 102.933   4
  -2  -3   6 2321.38 170.687   6
  -2  -3   6 2215.94 145.981   3
   2   3  -6 2219.11 174.875   1
  -2  -3   5 7294.45 278.404   2
  -2  -3   5 7355.02 275.793   1
   2   3  -5 6865.26 187.840   4
  -2  -3   5 6288.89 248.108   3
  -2  -3   5 6686.28 284.513   6
   2   3  -5 7179.96 293.447   3
   2   3  -5 6757.57 292.156   1
   2   3  -4 61.3256 52.4966   1
   2   3  -4-20.3011 54.8085   3
  -2  -3   4 11.0812 45.8680   3
   2   3  -4 45.0164 47.3394   6
  -2  -3   4 45.5547 42.4942   1
  -2  -3   4 36.7369 39.0924   2
  -2  -3   4 101.776 55.8679   6
  -2  -3   3 170.106 54.8704   3
   2   3  -3 162.371 38.1751   5
  -2  -3   3 157.481 51.4574   1
  -2  -3   3 189.037 56.0125   2
   2   3  -3 212.426 62.7434   6
   2   3  -2 11528.3 259.288   4
  -2  -3   2 11346.1 320.556   2
   2   3  -2 11131.8 339.239   6
   2   3  -2 10682.7 248.261   5
  -2  -3   2 11418.9 354.233   1
  -2  -3   2 10501.0 328.976   3
  -2  -3   1 56310.8 1000.90   1
   2   3  -1 55540.5 984.691   6
   2   3  -1 55211.9 848.726   4
  -2  -3   1 56965.7 933.263   2
  -2  -3   1 54914.7 971.797   3
   2   3  -1 53574.3 810.944   5
   2   3   0 20770.7 370.358   5
  -2  -3   0 20736.6 387.425   5
   2   3   0 21714.6 413.963   4
  -2  -3   0 21482.7 462.517   2
   2   3   0 21606.4 518.442   6
  -2  -3   0 21057.5 504.229   3
  -2  -3   0 21963.1 529.911   1
   2   3   1 6848.86 182.185   5
  -2  -3  -1 6696.36 196.851   5
   2   3   1 6752.15 217.131   2
   2   3   1 7268.32 213.256   4
  -2  -3  -1 7187.01 231.554   2
   2   3   1 6796.55 272.156   6
  -2  -3  -1 7382.33 287.120   1
  -2  -3  -1 6614.23 262.096   3
   2   3   1 6945.61 267.572   3
   2   3   2 2144.02 147.238   3
  -2  -3  -2 2104.46 127.418   4
   2   3   2 2191.75 119.544   2
  -2  -3  -2 2117.55 121.354   2
  -2  -3  -2 2358.86 142.663   7
  -2  -3  -2 2090.36 151.995   3
  -2  -3  -2 2144.13 156.510   1
   2   3   2 1992.37 150.982   6
  -2  -3  -2 1943.12 112.141   5
   2   3   3 63.9723 37.2240   4
  -2  -3  -3 322.121 57.0959   5
   2   3   3 39.9902 46.9982   1
  -2  -3  -3 315.758 73.1758   1
  -2  -3  -3 226.038 49.9415   2
  -2  -3  -3 373.034 68.5055   4
  -2  -3  -3 228.896 71.1871   3
  -2  -3  -3 393.194 68.4209   7
   2   3   3 51.2121 35.9414   2
   2   3   3 20.6939 49.8628   6
  -2  -3  -3 152.822 52.6795   6
  -2  -3  -4 3411.21 181.283   4
   2   3   4 3611.85 175.522   4
   2   3   4 3672.16 162.968   2
  -2  -3  -4 3728.87 182.371   7
  -2  -3  -4 3742.52 155.580   2
  -2  -3  -4 3661.25 218.683   1
   2   3   4 3643.90 216.085   6
  -2  -3  -4 3496.02 173.276   5
  -2  -3  -4 3486.11 205.090   3
  -2  -3  -5 12794.7 389.109   4
   2   3   5 12927.7 333.384   2
  -2  -3  -5 12858.5 376.526   5
  -2  -3  -5 13023.5 364.859   7
  -2  -3  -5 12672.9 311.518   2
   2   3   5 12625.4 433.167   6
  -2  -3  -5 12686.9 417.671   3
  -2  -3  -6 9181.74 329.707   5
  -2  -3  -6 8877.94 355.474   3
  -2  -3  -6 9732.15 346.562   4
   2   3   6 9341.81 280.418   2
  -2  -3  -6 8649.84 251.826   2
   2   3   6 8770.57 374.029   6
  -2  -3  -7 3546.34 218.244   5
  -2  -3  -7 3968.11 243.580   3
   2   3   7 3749.36 256.542   6
  -2  -3  -7 3537.03 223.509   4
   2   3   7 3517.99 173.715   2
   2   3   7 3955.09 227.899   7
  -2  -3  -8 7631.95 344.632   4
   2   3   8 7888.02 273.926   2
   2   3   8 7286.97 327.851   7
  -2  -3  -8 7184.17 334.843   5
   2   3   8 8353.19 396.666   6
  -2  -3  -8 7920.13 358.679   3
  -2  -3  -9 5330.87 305.932   5
  -2  -3  -9 5161.26 305.899   3
  -2  -3  -9 5032.19 293.788   4
   2   3   9 4932.41 223.426   2
   2   3   9 5195.94 289.311   7
   2   3   9 5322.13 336.654   6
  -2  -3 -10 2936.56 240.782   5
  -2  -3 -10 2698.61 224.265   4
   2   3  10 2404.22 162.062   2
   2   3  10 2460.42 250.704   6
   2   3  10 2328.27 209.839   7
  -2  -3 -10 2735.23 239.686   3
   2   3  11 1313.01 171.345   7
  -2  -3 -11 1479.60 180.875   4
  -2  -3 -11 1416.71 190.972   5
   2   3  11 1370.53 206.730   6
  -2  -3 -11 1363.54 180.623   3
  -2  -3 -12 1823.96 211.144   4
  -2  -3 -12 1939.72 229.208   5
  -2  -3 -12 1393.51 195.280   3
   2   3  12 1827.66 198.879   7
   2   3  12 1623.36 228.311   6
   2   4 -12 224.836 93.4796   5
  -2  -4  12 176.113 82.0040   7
   2   4 -12 122.048 116.366   1
   2   4 -11 372.563 126.926   1
  -2  -4  11 544.483 111.471   7
   2   4 -10 2333.22 120.790   4
   2   4 -10 2467.96 241.099   1
  -2  -4  10 2407.01 187.954   7
   2   4  -9 2479.00 116.760   4
   2   4  -9 2368.82 221.289   1
  -2  -4   9 2704.05 196.141   7
  -2  -4   9 2872.83 187.425   3
   2   4  -8 1969.61 97.2577   4
  -2  -4   8 2189.80 163.288   3
  -2  -4   8 2063.75 165.523   7
   2   4  -8 1961.94 193.965   1
   2   4  -7 1352.04 76.1350   4
  -2  -4   7 1349.71 129.324   3
   2   4  -7 1332.59 158.393   1
   2   4  -6 1237.27 69.5185   4
   2   4  -6 1089.42 139.460   1
  -2  -4   6 1259.37 124.269   3
  -2  -4   5 1126.36 114.801   3
   2   4  -5 1255.87 143.702   1
   2   4  -5 1165.17 69.0937   4
  -2  -4   4 681.515 98.3025   3
   2   4  -4 817.218 118.845   1
   2   4  -4 862.311 103.391   6
   2   4  -4 732.736 67.6031   5
  -2  -4   3 185.200 67.0742   3
  -2  -4   3 203.344 61.9150   2
   2   4  -3 299.879 43.3817   4
   2   4  -3 383.142 86.1853   1
   2   4  -3 285.865 44.1258   5
   2   4  -3 288.814 74.9953   6
  -2  -4   3 184.929 70.2110   6
  -2  -4   2 295.208 72.4385   3
   2   4  -2 341.223 77.3993   3
  -2  -4   2 239.633 75.2994   1
   2   4  -2 243.846 33.6106   5
   2   4  -2 240.938 42.9184   4
   2   4  -2 228.562 69.1938   1
  -2  -4   2 112.253 52.4127   6
  -2  -4   2 238.760 63.3704   2
   2   4  -2 188.401 64.5442   6
   2   4  -1 8575.40 173.618   5
  -2  -4   1 8753.94 335.163   6
   2   4  -1 8858.25 226.990   4
  -2  -4   1 8705.46 291.845   2
   2   4  -1 8890.16 332.707   6
  -2  -4   1 8124.03 327.211   1
  -2  -4   1 8013.82 314.515   3
   2   4  -1 8974.53 339.047   1
   2   4  -1 8634.72 333.549   3
   2   4   0 2839.61 93.1586   5
   2   4   0 2954.36 129.119   4
  -2  -4   0 2742.51 155.398   2
  -2  -4   0 2684.88 97.8536   5
   2   4   0 2594.12 181.917   6
  -2  -4   0 2674.78 182.354   6
  -2  -4   0 2720.96 181.310   3
  -2  -4   0 2538.12 183.080   1
   2   4   0 2603.17 182.028   3
   2   4   0 2627.60 179.100   1
   2   4   1 1129.90 122.313   1
  -2  -4  -1 1086.21 75.1923   5
  -2  -4  -1 948.705 117.879   3
  -2  -4  -1 1073.81 95.6871   2
  -2  -4  -1 1200.56 122.353   6
  -2  -4  -1 1218.87 131.938   1
   2   4   1 1145.57 122.355   3
  -2  -4  -1 1151.15 116.540   7
   2   4   1 1136.61 127.502   6
   2   4   2 484.367 69.1960   2
  -2  -4  -2 571.365 100.741   3
  -2  -4  -2 507.605 63.6799   5
  -2  -4  -2 457.235 73.4700   4
   2   4   2 373.318 60.3501   4
   2   4   2 326.715 75.2275   1
   2   4   2 439.879 92.0857   6
  -2  -4  -2 616.951 76.2546   2
  -2  -4  -3 5121.40 197.737   5
  -2  -4  -3 4968.27 218.773   4
   2   4   3 4879.33 189.079   2
   2   4   3 4638.50 238.708   1
   2   4   3 5327.74 212.592   4
  -2  -4  -3 4532.34 188.981   2
   2   4   3 5263.09 274.886   6
  -2  -4  -3 4636.12 254.619   3
  -2  -4  -4 241.800 73.4507   4
  -2  -4  -4 145.884 45.4387   2
  -2  -4  -4 190.012 80.4839   3
   2   4   4 132.886 47.6197   2
   2   4   4 4.35616 68.3795   6
  -2  -4  -4 160.899 50.7175   5
  -2  -4  -5 347.327 57.8867   2
  -2  -4  -5 243.328 84.8722   3
  -2  -4  -5 384.668 87.4920   4
   2   4   5 149.137 49.5673   2
   2   4   5 200.660 87.5222   6
  -2  -4  -5 294.774 67.0174   5
  -2  -4  -6 762.923 75.2492   2
  -2  -4  -6 693.714 127.248   3
  -2  -4  -6 864.308 121.222   4
  -2  -4  -6 741.352 99.4373   5
   2   4   6 612.731 77.1727   2
   2   4   6 727.560 127.567   6
  -2  -4  -7 1660.46 155.191   5
  -2  -4  -7 1316.62 157.766   3
   2   4   7 1566.67 115.276   2
  -2  -4  -7 1463.37 100.229   2
  -2  -4  -7 1493.05 154.438   4
   2   4   7 1555.28 183.315   6
  -2  -4  -8 1655.25 167.388   5
  -2  -4  -8 1461.65 175.584   3
   2   4   8 1559.13 118.852   2
  -2  -4  -8 1684.99 172.823   4
   2   4   8 1694.47 194.489   6
  -2  -4  -9 2746.35 228.201   5
  -2  -4  -9 2539.03 219.809   4
   2   4   9 2922.35 166.127   2
   2   4   9 2605.46 255.782   6
  -2  -4  -9 2759.57 245.713   3
  -2  -4 -10 90.8643 80.5797   5
  -2  -4 -10 13.5334 84.3843   3
   2   4  10 80.7018 110.976   6
  -2  -4 -11 557.984 135.429   5
  -2  -4 -11 355.373 127.397   3
  -2  -4 -11 422.307 127.234   4
   2   4  11 499.909 134.780   7
   2   4  11 400.258 149.724   6
   2   5 -12 246.390 99.5062   5
  -2  -5  12 272.369 100.301   7
   2   5 -12 140.353 126.331   1
   2   5 -11 313.834 131.086   1
  -2  -5  11 197.404 85.4528   7
   2   5 -11 151.714 75.2477   5
  -2  -5  10 902.116 136.428   7
   2   5 -10 879.697 122.591   5
   2   5 -10 646.604 151.691   1
   2   5  -9 623.300 96.8295   5
  -2  -5   9 317.545 84.9721   3
  -2  -5   9 260.147 92.7247   7
   2   5  -9 461.240 131.593   1
   2   5  -8 1328.94 176.796   1
  -2  -5   8 1237.57 135.736   3
   2   5  -7 4585.14 113.976   4
  -2  -5   7 5032.15 257.118   3
   2   5  -6 4558.19 122.054   4
   2   5  -6 4625.36 113.039   4
   2   5  -6 4636.60 292.475   1
   2   5  -6 4516.84 189.816   5
  -2  -5   6 4442.72 241.597   3
  -2  -5   5 500.095 95.0787   3
   2   5  -5 566.733 45.1380   4
   2   5  -5 598.834 120.354   1
   2   5  -5 648.045 45.5401   4
   2   5  -5 606.004 68.8828   5
  -2  -5   4 943.301 121.800   3
   2   5  -4 935.605 136.118   1
   2   5  -4 990.648 67.4860   5
   2   5  -4 1068.86 63.6194   4
   2   5  -4 846.109 115.984   6
   2   5  -3 4653.52 142.951   4
   2   5  -3 4229.37 105.733   5
   2   5  -3 4423.24 249.007   6
  -2  -5   3 4619.82 248.267   3
   2   5  -3 4507.78 267.771   1
   2   5  -2 11571.3 264.540   4
   2   5  -2 11843.2 416.474   6
  -2  -5   2 11281.7 402.896   3
   2   5  -2 11332.8 428.727   1
   2   5  -1 2773.87 201.768   6
   2   5  -1 2780.89 125.643   4
  -2  -5   1 3068.73 179.569   2
   2   5  -1 3192.23 219.736   1
  -2  -5   1 3066.41 207.788   3
  -2  -5   0 956.297 128.473   3
   2   5   0 895.970 121.673   1
   2   5   0 792.532 116.618   6
  -2  -5   0 922.572 103.439   2
  -2  -5  -1 184.043 33.6200   5
  -2  -5  -1 343.223 96.7980   3
   2   5   1 212.918 76.3357   1
   2   5   1 289.888 56.2210   4
  -2  -5  -1 225.080 60.3984   2
   2   5   1 133.809 79.8120   6
  -2  -5  -2 763.409 70.1473   5
  -2  -5  -2 866.370 127.617   3
   2   5   2 853.065 90.0625   4
  -2  -5  -2 942.845 97.3417   2
   2   5   2 749.333 123.531   6
   2   5   2 913.276 118.810   1
  -2  -5  -3 99.6571 45.1110   2
  -2  -5  -3-35.3006 78.0999   3
  -2  -5  -3 75.7125 54.6053   4
   2   5   3 25.3578 59.5182   1
  -2  -5  -3 144.179 51.7430   5
   2   5   3-27.7060 82.1501   6
  -2  -5  -4 1222.16 108.280   5
  -2  -5  -4 1195.96 99.8006   2
  -2  -5  -4 1373.27 162.024   3
  -2  -5  -4 1163.42 124.267   4
   2   5   4 1068.89 156.706   6
  -2  -5  -5 4359.49 214.418   5
  -2  -5  -5 3982.80 229.085   4
   2   5   5 4517.75 188.131   2
  -2  -5  -5 3791.93 171.304   2
   2   5   5 3583.63 264.093   6
  -2  -5  -5 4021.02 273.523   3
  -2  -5  -6 4038.46 221.933   5
   2   5   6 4375.23 187.431   2
  -2  -5  -6 4634.39 262.673   4
  -2  -5  -6 3847.98 165.212   2
   2   5   6 4110.91 288.113   6
  -2  -5  -6 4430.49 292.839   3
  -2  -5  -7 2660.70 194.893   5
  -2  -5  -7 2756.71 214.108   4
   2   5   7 2389.69 139.560   2
   2   5   7 2074.09 221.021   6
  -2  -5  -7 2450.52 231.676   3
  -2  -5  -8 1471.63 159.548   5
  -2  -5  -8 1522.08 197.715   3
  -2  -5  -8 1699.12 187.492   4
   2   5   8 1574.31 201.943   6
  -2  -5  -9 626.832 129.502   5
  -2  -5  -9 367.676 123.009   3
   2   5   9 518.899 139.022   6
  -2  -5  -9 392.368 115.481   4
  -2  -5 -10 162.572 90.4710   4
  -2  -5 -10 122.901 92.1842   5
  -2  -5 -10 267.001 115.354   3
   2   5  10 481.807 156.490   6
   2   6 -11 497.470 160.962   1
  -2  -6  11 179.775 111.959   7
   2   6 -10 2.46721 94.3958   1
  -2  -6  10 91.7344 94.9575   7
  -2  -6  10 38.8188 74.2917   3
   2   6  -9 347.917 114.449   1
  -2  -6   9 266.725 100.586   7
  -2  -6   9 158.388 88.7274   3
   2   6  -8 369.915 76.3624   5
   2   6  -8 349.641 115.454   1
  -2  -6   8 173.207 81.8120   3
   2   6  -7 1050.31 95.3094   5
   2   6  -7 1250.71 175.634   1
  -2  -6   7 1064.75 136.848   3
   2   6  -6 2527.65 117.849   5
   2   6  -6 2692.60 243.666   1
  -2  -6   6 2660.66 203.321   3
   2   6  -5 2652.28 91.2193   5
   2   6  -5 3479.76 265.310   1
  -2  -6   5 3322.45 225.964   3
  -2  -6   4 1451.28 158.360   3
   2   6  -4 1432.97 64.8262   4
   2   6  -4 1273.65 148.498   6
   2   6  -4 1676.73 188.817   1
   2   6  -3 3030.10 116.835   4
   2   6  -3 3191.80 230.292   6
  -2  -6   3 2891.32 215.958   3
   2   6  -3 2974.69 234.948   1
   2   6  -2 4922.09 171.448   4
   2   6  -2 4686.12 278.619   6
  -2  -6   2 4647.21 277.623   3
   2   6  -2 4977.20 299.967   1
   2   6  -1 2981.17 224.627   6
  -2  -6   1 3242.65 233.108   3
   2   6  -1 3141.44 237.459   1
   2   6   0 988.284 90.2388   4
   2   6   0 1086.19 144.685   6
  -2  -6   0 1120.65 143.484   3
   2   6   0 954.632 137.011   1
   2   6   1 2854.90 220.354   1
   2   6   1 3222.69 169.486   4
   2   6   1 2612.69 220.426   6
  -2  -6  -1 3034.93 234.217   3
   2   6   2 5047.11 287.095   1
  -2  -6  -2 5258.78 235.590   2
   2   6   2 4795.82 302.197   6
  -2  -6  -2 5286.73 309.911   3
  -2  -6  -2 4733.31 146.550   5
  -2  -6  -3 1508.69 175.876   3
   2   6   3 1560.33 170.233   1
  -2  -6  -3 1491.46 138.751   4
  -2  -6  -3 1450.04 124.348   2
   2   6   3 1602.77 183.537   6
  -2  -6  -3 1341.86 97.2041   5
  -2  -6  -4 1581.73 188.783   3
  -2  -6  -4 1721.75 125.488   2
   2   6   4 1645.05 192.974   6
  -2  -6  -4 1554.54 149.744   4
  -2  -6  -4 1590.49 121.931   5
  -2  -6  -5 3419.74 189.560   5
  -2  -6  -5 3243.63 223.748   4
   2   6   5 3959.31 292.667   6
  -2  -6  -5 3176.64 265.299   3
  -2  -6  -6 3491.49 209.491   5
   2   6   6 3778.56 297.690   6
  -2  -6  -6 3621.12 246.031   4
  -2  -6  -6 3231.45 275.593   3
  -2  -6  -7 951.740 123.751   5
   2   6   7 1057.00 181.526   6
  -2  -6  -7 1092.34 150.581   4
  -2  -6  -7 939.720 176.075   3
  -2  -6  -8 233.077 86.4067   5
  -2  -6  -8 124.030 109.646   3
   2   6   8 193.031 126.782   6
  -2  -6  -8 343.077 113.003   4
  -2  -6  -9 119.358 124.477   3
  -2  -6  -9 132.305 104.786   4
  -2  -6  -9 36.8972 86.1366   5
   2   6   9 21.5173 104.744   6
   2   7  -9 97.3575 118.114   1
  -2  -7   9 217.062 93.9378   3
   2   7  -8 1290.03 199.353   1
  -2  -7   8 1348.84 163.607   3
  -2  -7   7 921.870 140.934   3
   2   7  -7 774.283 152.763   1
   2   7  -6 625.792 142.172   1
  -2  -7   6 504.210 122.283   3
  -2  -7   5 1344.61 168.134   3
   2   7  -5 1367.69 189.815   1
  -2  -7   4 1186.26 164.162   3
   2   7  -4 1015.05 164.690   1
   2   7  -4 1145.68 153.654   6
  -2  -7   3 903.322 145.489   3
   2   7  -3 741.846 133.650   6
   2   7  -3 905.152 154.313   1
  -2  -7   2 1106.48 161.296   3
   2   7  -2 1184.09 169.190   1
   2   7  -2 1182.76 163.781   6
   2   7  -1 2368.68 223.768   1
   2   7  -1 2165.44 213.026   6
  -2  -7   1 2168.66 214.793   3
   2   7   0 4711.02 308.091   6
   2   7   0 4890.66 307.688   1
  -2  -7   0 4509.02 304.900   3
   2   7   1 5470.73 324.203   1
   2   7   1 5217.79 328.657   6
  -2  -7  -1 6347.26 364.753   3
  -2  -7  -2 1751.17 207.782   3
   2   7   2 2146.75 210.058   1
   2   7   2 2107.58 216.934   6
  -2  -7  -3 1528.99 198.877   3
   2   7   3 1152.35 164.190   1
   2   7   3 1388.36 187.130   6
  -2  -7  -4 2054.53 185.070   4
   2   7   4 1958.90 222.346   6
  -2  -7  -4 2389.41 239.751   3
  -2  -7  -5 2850.27 222.300   4
   2   7   5 3125.13 284.479   6
  -2  -7  -5 2541.57 259.164   3
  -2  -7  -6 3527.98 253.632   4
   2   7   6 3320.36 299.326   6
  -2  -7  -6 3557.08 308.129   3
  -2  -7  -7 2711.22 237.015   4
   2   7   7 2377.51 270.951   6
  -2  -7  -7 2573.35 272.982   3
  -2  -7  -8 519.727 154.765   3
   2   7   8 147.671 122.319   6
  -2  -7  -8 654.486 146.619   4
  -2  -8   7 927.266 149.542   3
   2   8  -7 900.797 184.219   1
  -2  -8   6 928.809 147.248   3
   2   8  -6 1033.89 187.738   1
  -2  -8   5 1016.48 165.225   3
   2   8  -5 1110.64 187.761   1
  -2  -8   4 792.225 148.710   3
   2   8  -4 926.818 168.598   1
   2   8  -4 1213.40 172.940   6
  -2  -8   3 109.031 82.8416   3
   2   8  -3 69.2466 86.2532   1
   2   8  -3 100.006 100.262   6
  -2  -8   2-62.3831 94.4326   3
   2   8  -2 47.1284 98.4197   1
   2   8  -2-6.41678 93.2919   6
   2   8  -1 517.392 138.477   1
  -2  -8   1 647.111 158.607   3
   2   8  -1 262.532 115.918   6
   2   8   0 5041.96 339.250   1
  -2  -8   0 4866.76 343.051   3
   2   8   0 4989.49 342.400   6
   2   8   1 7955.44 418.244   1
   2   8   1 8359.49 444.215   6
  -2  -8  -1 8178.62 441.009   3
   2   8   2 6600.35 403.085   6
   2   8   2 6031.60 366.042   1
  -2  -8  -2 6013.73 393.584   3
   2   8   3 2998.01 260.158   1
   2   8   3 2715.88 273.202   6
  -2  -8  -3 3349.33 302.940   3
  -2  -8  -4 1041.92 190.906   3
   2   8   4 830.135 168.341   6
  -2  -8  -5 277.235 134.510   3
   2   8   5 246.548 130.863   6
  -2  -9   3 275.366 131.375   3
   2   9  -3 559.187 150.920   1
   2   9  -3 748.659 157.284   6
  -2  -9   2 38.5615 106.196   3
   2   9  -2 160.110 109.642   6
   2   9  -2 210.123 114.809   1
  -2  -9   1 40.3298 109.975   3
   2   9  -1 301.401 116.703   1
   2   9  -1-5.58321 99.0520   6
   2   9   0 152.769 115.354   1
   2   9   0 102.362 108.628   6
  -2  -9   0 233.178 125.364   3
  -2  -9  -1 156.772 141.096   3
   2   9   1 121.385 109.968   1
   2   9   1 35.6879 101.776   6
  -2  -9  -2 283.999 132.099   3
   2   9   2 91.9101 97.6597   1
   2   9   2 278.408 119.553   6
   3 -11  -1 520.809 136.601   3
   3 -11   0 845.771 156.449   3
   3 -11   1 401.452 121.498   3
   3 -11   2 329.783 91.6337   2
   3 -11   2 103.573 89.0493   3
   3 -10  -6 1103.24 197.338   3
   3 -10  -6 1234.55 149.318   4
  -3  10   6 1347.03 164.348   6
   3 -10  -5 1692.64 223.359   3
   3 -10  -5 1471.03 151.042   4
  -3  10   5 1609.50 172.479   6
   3 -10  -4 1130.94 181.069   3
   3 -10  -4 1131.92 131.367   4
  -3  10   4 984.585 140.597   6
   3 -10  -3 1395.06 193.709   3
   3 -10  -3 1676.86 142.252   4
  -3  10   3 1290.40 154.397   6
   3 -10  -2 3365.95 181.689   4
  -3  10   2 3307.22 236.025   6
   3 -10  -2 3476.46 284.340   3
   3 -10  -1 3791.13 283.360   3
   3 -10   0 2161.19 154.731   2
   3 -10   0 1903.69 197.801   3
  -3  10  -1 1350.05 143.459   1
   3 -10   1 1415.17 135.656   2
   3 -10   1 1344.53 173.834   3
  -3  10  -2 862.456 119.028   1
   3 -10   2 708.291 131.359   3
   3 -10   2 744.992 115.876   2
   3 -10   3 465.170 105.584   3
   3 -10   3 416.182 96.4678   2
  -3  10  -3 484.145 95.4956   1
   3 -10   4 274.645 89.7568   3
   3 -10   4 373.422 106.095   2
  -3  10  -4 408.600 95.1507   1
   3 -10   5 110.510 76.6444   3
   3 -10   5-41.6762 84.8764   2
   3 -10   6 186.277 103.374   2
  -3   9   8 797.823 169.778   7
   3  -9  -8 806.738 135.788   4
   3  -9  -8 915.803 197.550   3
   3  -9  -7 1731.99 229.396   3
  -3   9   7 1320.48 158.138   6
   3  -9  -7 1677.51 170.203   4
  -3   9   7 1361.66 188.093   7
   3  -9  -6 2870.84 204.325   4
  -3   9   6 3024.86 264.476   7
  -3   9   6 2655.85 211.503   6
   3  -9  -6 2561.60 260.121   3
   3  -9  -5 4025.66 231.407   4
   3  -9  -5 3893.98 304.239   3
  -3   9   5 3931.30 244.262   6
   3  -9  -4 1774.11 203.389   3
   3  -9  -4 1871.46 152.403   4
  -3   9   4 1702.81 162.061   6
   3  -9  -3 1093.20 115.132   4
   3  -9  -3 1116.28 161.021   3
  -3   9   3 1089.95 135.247   6
   3  -9  -2 1770.59 111.263   2
   3  -9  -2 1795.78 191.285   3
   3  -9  -2 1945.66 138.482   4
  -3   9   2 1972.98 168.891   6
   3  -9  -1 3595.47 172.159   4
  -3   9   1 3076.71 209.902   6
   3  -9  -1 3142.90 162.017   2
   3  -9  -1 3358.89 247.589   3
   3  -9   0 3035.22 143.616   4
   3  -9   0 3220.05 231.680   3
   3  -9   0 2839.98 167.172   2
   3  -9   1 2145.59 105.225   4
   3  -9   1 2263.14 159.577   2
   3  -9   1 2117.07 186.915   3
  -3   9  -1 2127.28 159.641   1
  -3   9  -2 2048.37 159.242   1
   3  -9   2 1847.37 171.168   3
   3  -9   2 2248.62 170.280   2
  -3   9  -3 2961.04 196.950   1
   3  -9   3 2929.81 204.296   3
   3  -9   3 2994.96 207.206   2
  -3   9  -4 2212.39 176.703   1
   3  -9   4 2206.39 172.079   3
   3  -9   5 1035.01 116.756   3
  -3   9  -5 1026.20 132.842   1
   3  -9   6 1426.68 127.951   3
  -3   9  -6 1512.14 163.040   1
  -3   9  -7 2395.49 208.444   1
   3  -9   8 806.863 156.405   2
   3  -8  -9-140.819 124.833   3
  -3   8   9-36.7360 117.978   7
   3  -8  -9 213.870 94.6112   4
   3  -8  -8 721.298 155.710   3
  -3   8   8 468.044 103.322   6
  -3   8   8 643.701 147.161   7
   3  -8  -8 623.226 117.232   4
  -3   8   7 535.913 127.882   7
   3  -8  -7 555.179 135.071   3
  -3   8   7 468.056 97.6171   6
   3  -8  -7 740.125 117.330   4
   3  -8  -6 3.41808 92.8667   3
  -3   8   6 100.336 84.6457   7
  -3   8   6 134.607 70.9519   6
   3  -8  -6 32.2658 68.7612   4
   3  -8  -5 827.988 108.230   4
   3  -8  -5 780.838 142.600   3
  -3   8   5 1003.53 142.893   7
  -3   8   5 795.376 113.553   6
  -3   8   4 4795.13 275.554   7
   3  -8  -4 5246.88 244.508   4
  -3   8   4 4919.95 245.448   6
   3  -8  -4 4674.22 292.656   3
   3  -8  -4 5264.00 261.918   5
   3  -8  -3 8675.89 304.537   4
   3  -8  -3 8558.43 317.833   5
  -3   8   3 8651.21 327.251   6
   3  -8  -3 8440.87 210.345   2
   3  -8  -3 8507.22 380.474   3
   3  -8  -2 1479.49 125.154   5
   3  -8  -2 1590.76 122.413   4
  -3   8   2 1272.13 128.692   6
   3  -8  -2 1638.99 164.829   3
   3  -8  -2 1710.20 102.969   2
   3  -8  -1 234.442 80.6580   3
   3  -8  -1 128.135 60.5900   1
   3  -8  -1 205.702 53.0609   4
   3  -8  -1 180.271 52.9555   5
  -3   8   1 119.644 60.5279   6
   3  -8  -1 101.463 40.9393   2
   3  -8   0 223.359 80.1618   3
   3  -8   0 240.898 54.4521   5
   3  -8   0 113.675 48.0746   2
  -3   8   0 112.724 51.4303   1
   3  -8   0 206.102 49.6023   4
   3  -8   0 157.135 59.8837   1
   3  -8   1 288.149 79.7693   3
   3  -8   1 241.266 52.0493   5
   3  -8   1 366.123 70.8037   2
   3  -8   1 299.203 49.7386   4
   3  -8   1 333.174 69.0010   1
  -3   8  -1 400.076 71.3073   1
  -3   8  -2 1721.54 131.813   1
   3  -8   2 1510.03 138.949   3
   3  -8   2 1700.31 87.2492   4
   3  -8   2 1711.91 127.501   1
   3  -8   2 1681.43 123.492   7
   3  -8   2 1680.23 110.601   5
   3  -8   2 1486.23 133.944   2
   3  -8   3 7206.70 238.814   5
   3  -8   3 7459.92 260.409   7
   3  -8   3 6841.95 249.988   1
   3  -8   3 6484.56 149.531   4
   3  -8   3 7019.14 285.340   3
  -3   8  -3 6640.13 251.680   5
  -3   8  -3 7068.47 281.308   1
  -3   8  -4 4084.41 219.321   1
   3  -8   4 3776.39 198.881   3
  -3   8  -4 3773.43 199.929   5
   3  -8   4 3986.05 188.417   7
   3  -8   5 2185.41 144.421   3
  -3   8  -5 2506.15 182.471   1
  -3   8  -5 2312.77 170.965   5
   3  -8   6 3982.63 188.088   3
  -3   8  -6 3978.42 237.805   1
  -3   8  -6 3600.91 223.159   5
   3  -8   7 3448.31 168.888   3
  -3   8  -7 3638.12 237.733   1
  -3   8  -7 3524.89 231.816   5
  -3   8  -8 1021.17 143.168   5
   3  -8   8 1139.94 158.862   2
  -3   8  -8 1063.98 143.001   1
  -3   8  -9 268.143 101.500   5
  -3   8  -9 476.205 108.731   1
   3  -8   9 517.260 132.827   2
   3  -8  10 216.228 106.397   2
  -3   8 -10 142.223 96.6912   1
  -3   7  11 260.972 128.380   7
   3  -7 -11 347.727 107.641   4
  -3   7  10 795.415 163.820   7
   3  -7 -10 861.959 140.230   4
  -3   7   9 1038.05 161.662   7
   3  -7  -9 755.339 124.006   4
  -3   7   9 789.927 120.191   6
   3  -7  -8 805.159 127.697   4
  -3   7   8 611.972 131.713   7
  -3   7   8 745.204 108.488   6
   3  -7  -7 171.444 77.3295   4
  -3   7   7 14.5539 81.4175   7
  -3   7   7 71.4387 63.0523   6
   3  -7  -6 255.124 78.1028   4
  -3   7   6 297.886 95.5838   7
  -3   7   6 318.479 76.5991   6
   3  -7  -5 430.056 93.8110   4
   3  -7  -5 440.974 103.100   3
  -3   7   5 199.588 68.8402   6
  -3   7   5 104.805 65.8435   7
   3  -7  -5 398.606 76.2002   6
  -3   7   4 2250.91 176.453   7
   3  -7  -4 2375.46 160.335   4
  -3   7   4 2356.81 154.477   6
   3  -7  -4 2175.27 150.226   6
   3  -7  -4 2199.52 164.891   5
   3  -7  -4 2314.15 190.891   3
   3  -7  -3 6052.43 164.662   2
   3  -7  -3 6118.17 240.971   4
  -3   7   3 6175.00 277.307   7
   3  -7  -3 5580.38 254.621   5
  -3   7   3 5909.64 243.188   6
   3  -7  -3 6130.78 257.235   6
   3  -7  -3 6172.96 271.240   1
   3  -7  -3 5546.96 282.409   3
   3  -7  -2 3629.44 194.398   5
   3  -7  -2 3774.68 177.186   4
   3  -7  -2 3691.20 202.378   6
   3  -7  -2 3702.81 199.253   1
   3  -7  -2 3754.14 143.667   2
  -3   7   2 3611.93 185.127   6
  -3   7   2 3456.20 203.089   7
   3  -7  -2 3714.27 220.843   3
   3  -7  -1 915.135 115.443   3
   3  -7  -1 952.111 87.7833   4
  -3   7   1 1038.22 102.301   6
   3  -7  -1 827.139 88.1061   7
   3  -7  -1 949.021 109.523   6
   3  -7  -1 992.237 84.2320   2
   3  -7  -1 940.456 98.8944   5
   3  -7  -1 982.626 102.955   1
   3  -7   0 297.286 59.9267   7
   3  -7   0 215.373 53.6626   5
   3  -7   0 103.919 56.9284   3
   3  -7   0 171.009 52.0334   2
   3  -7   0 247.462 49.7962   4
   3  -7   0 264.224 73.3606   6
   3  -7   0 282.784 61.4291   1
  -3   7  -1 475.753 72.3241   5
   3  -7   1 626.976 94.7367   3
   3  -7   1 715.304 80.6644   5
   3  -7   1 552.139 78.8478   2
   3  -7   1 506.987 70.2436   1
   3  -7   1 563.029 61.7721   4
   3  -7   1 706.273 75.8012   7
   3  -7   1 573.200 91.6406   6
   3  -7   2 4190.50 204.153   3
   3  -7   2 4076.46 178.465   5
   3  -7   2 4251.90 205.799   2
   3  -7   2 3744.82 165.956   1
   3  -7   2 4042.28 141.327   4
   3  -7   2 3961.00 170.574   7
  -3   7  -2 3847.76 187.606   5
   3  -7   3 6590.43 235.598   5
   3  -7   3 6814.63 222.404   1
   3  -7   3 6382.31 171.601   4
   3  -7   3 6597.86 278.059   2
   3  -7   3 6573.39 247.324   3
   3  -7   3 6599.64 221.193   7
  -3   7  -3 6121.26 253.906   5
  -3   7  -4 7264.78 287.274   5
   3  -7   4 6961.31 252.393   5
   3  -7   4 6393.91 156.392   4
   3  -7   4 7024.55 165.878   4
   3  -7   4 7150.06 244.672   3
   3  -7   4 6779.77 224.781   7
   3  -7   5 8332.54 163.285   4
   3  -7   5 8500.79 174.957   4
   3  -7   5 8261.76 251.873   7
  -3   7  -5 8583.52 313.185   1
   3  -7   5 8804.25 263.917   3
  -3   7  -5 8594.24 331.118   5
  -3   7  -6 4558.69 236.623   1
   3  -7   6 4067.97 104.827   4
   3  -7   6 4316.17 176.597   7
   3  -7   6 4171.61 169.716   3
  -3   7  -6 4184.23 205.442   3
  -3   7  -6 4065.06 238.416   5
   3  -7   7 1651.33 103.014   7
   3  -7   7 1724.02 175.490   2
  -3   7  -7 1497.10 157.760   5
  -3   7  -7 1528.29 148.222   1
   3  -7   7 1535.47 102.412   3
   3  -7   8 742.319 132.202   2
  -3   7  -8 731.815 127.861   5
  -3   7  -8 831.297 124.467   1
  -3   7  -9 1121.22 163.580   5
   3  -7   9 1442.33 179.247   2
  -3   7  -9 1078.69 141.298   1
  -3   7 -10 1581.54 198.079   5
   3  -7  10 1679.40 197.160   2
  -3   7 -10 1309.52 166.023   1
  -3   7 -11 437.603 132.309   5
   3  -7  11 576.312 136.542   2
  -3   7 -11 564.307 130.413   1
  -3   6  12 579.628 152.887   7
   3  -6 -12 360.207 119.337   4
   3  -6 -11 282.973 98.8281   4
  -3   6  11 647.308 151.509   7
   3  -6 -10 1411.97 165.990   4
  -3   6  10 979.190 156.795   7
  -3   6  10 1232.95 146.713   6
   3  -6  -9 2210.19 193.171   4
  -3   6   9 2299.15 210.129   7
  -3   6   9 2123.44 171.304   6
  -3   6   8 4963.50 288.450   7
  -3   6   8 4877.02 241.137   6
   3  -6  -8 4753.19 264.201   4
   3  -6  -7 4991.23 260.876   4
  -3   6   7 5838.31 296.570   7
  -3   6   7 5491.36 242.781   6
   3  -6  -6 5141.20 246.343   4
  -3   6   6 4831.02 254.789   7
  -3   6   6 4945.52 219.610   6
   3  -6  -5 5632.02 257.749   1
  -3   6   5 5589.71 261.267   7
   3  -6  -5 6060.22 258.008   4
   3  -6  -5 6212.32 286.131   5
  -3   6   5 5961.69 229.623   6
   3  -6  -4 11512.1 351.933   1
  -3   6   4 11056.6 354.138   7
   3  -6  -4 11245.1 369.626   5
   3  -6  -4 10995.2 334.428   4
  -3   6   4 11145.4 308.628   6
   3  -6  -4 10778.7 304.657   6
   3  -6  -3 4374.16 191.355   6
   3  -6  -3 4446.46 195.850   7
  -3   6   3 4713.85 219.640   7
   3  -6  -3 4580.85 200.230   4
   3  -6  -3 4619.95 136.510   2
   3  -6  -3 4679.25 226.985   5
  -3   6   3 4652.08 188.833   6
   3  -6  -3 4852.37 213.763   1
   3  -6  -2 6917.23 238.066   4
  -3   6   2 6544.18 250.468   7
   3  -6  -2 6627.35 189.257   2
   3  -6  -2 6796.12 232.238   7
  -3   6   2 6557.62 224.997   6
   3  -6  -2 6962.21 249.178   6
   3  -6  -2 6629.82 240.973   1
   3  -6  -2 6941.25 266.950   5
   3  -6  -2 6299.57 261.365   3
   3  -6  -1 3203.66 137.951   2
   3  -6  -1 3074.04 168.781   6
   3  -6  -1 2786.64 141.717   4
   3  -6  -1 3192.10 147.538   7
   3  -6  -1 3159.38 153.842   1
   3  -6  -1 2935.39 169.446   3
   3  -6  -1 3144.80 171.480   5
  -3   6   1 2847.41 157.602   7
   3  -6   0 3405.05 150.829   4
   3  -6   0 3325.24 147.513   7
   3  -6   0 3620.92 158.314   2
   3  -6   0 3581.99 186.969   6
   3  -6   0 3825.55 187.015   3
   3  -6   0 3471.31 152.411   1
   3  -6   0 3494.89 175.728   5
   3  -6   1 5464.15 213.730   5
  -3   6  -1 5482.84 179.690   1
   3  -6   1 5362.14 184.163   4
   3  -6   1 5384.88 179.120   1
   3  -6   1 5395.05 181.262   7
   3  -6   1 5421.80 236.220   6
   3  -6   1 5201.49 208.288   3
  -3   6  -1 5300.78 215.588   5
   3  -6   1 5309.01 207.542   2
   3  -6   2 14008.3 312.602   4
   3  -6   2 14148.1 365.511   5
   3  -6   2 13774.3 306.306   1
   3  -6   2 13847.1 313.130   7
   3  -6   2 13906.3 377.910   2
   3  -6   2 14502.9 356.499   3
  -3   6  -2 13798.4 328.767   1
  -3   6  -2 14221.4 388.459   5
   3  -6   2 14518.4 417.662   6
   3  -6   3 2137.38 134.205   5
  -3   6  -3 2211.75 125.718   1
   3  -6   3 2282.39 109.872   7
   3  -6   3 2115.30 158.029   6
   3  -6   3 2171.06 150.000   2
   3  -6   3 2121.36 118.477   3
  -3   6  -3 2274.52 154.834   5
   3  -6   4 3466.52 176.920   5
   3  -6   4 3773.48 208.925   2
  -3   6  -4 3701.47 172.468   1
  -3   6  -4 3605.14 200.944   5
   3  -6   4 3350.57 123.158   4
   3  -6   4 3255.75 139.760   3
   3  -6   4 3569.81 136.462   7
  -3   6  -4 3426.02 155.003   3
   3  -6   5 4570.13 216.354   5
   3  -6   5 4769.32 142.252   4
   3  -6   5 4852.65 162.203   7
   3  -6   5 4781.82 163.176   3
   3  -6   5 4768.78 247.661   2
  -3   6  -5 4653.88 186.756   3
  -3   6  -5 4531.12 239.612   5
  -3   6  -6 1528.18 128.213   1
  -3   6  -6 1233.27 138.703   5
   3  -6   6 1246.01 143.555   2
   3  -6   6 1447.66 77.3163   4
   3  -6   6 1345.35 88.7221   7
   3  -6   6 1424.49 86.8602   3
  -3   6  -6 1338.90 104.636   3
   3  -6   6 1265.56 79.1427   7
  -3   6  -7 11.1665 62.1354   5
   3  -6   7 148.877 81.1140   2
   3  -6   7 151.823 35.6939   4
  -3   6  -7 219.475 68.1751   1
   3  -6   7 176.646 38.2354   7
  -3   6  -8 1219.02 153.436   5
   3  -6   8 1289.05 158.459   2
  -3   6  -8 1351.10 141.252   1
   3  -6   8 1313.70 82.5671   7
  -3   6  -9 5003.35 306.423   5
   3  -6   9 5200.38 301.621   2
  -3   6  -9 4848.05 268.018   1
  -3   6 -10 3629.56 281.597   5
  -3   6 -10 3099.83 232.865   1
   3  -6  10 3606.38 264.679   2
  -3   6 -11 879.629 166.013   5
   3  -6  11 922.683 155.492   2
  -3   6 -11 792.350 138.091   1
   3  -5 -12 780.238 133.369   4
  -3   5  12 1068.75 167.864   7
  -3   5  11 760.866 140.076   7
  -3   5  11 747.490 124.354   6
   3  -5 -11 643.355 125.694   4
  -3   5  10 1530.03 171.442   7
  -3   5  10 1423.84 148.943   6
   3  -5 -10 1381.32 158.629   4
   3  -5  -9 3898.02 241.989   4
  -3   5   9 4169.54 259.129   7
  -3   5   9 3950.82 216.710   6
   3  -5  -8 6159.37 291.236   4
  -3   5   8 6127.12 300.176   7
  -3   5   8 6331.07 253.776   6
   3  -5  -7 5423.88 259.334   4
  -3   5   7 5607.53 273.407   7
  -3   5   7 5465.10 220.398   6
  -3   5   6 4631.58 190.250   6
   3  -5  -6 4545.45 224.764   4
  -3   5   6 4817.19 238.766   7
   3  -5  -5 8843.60 299.369   1
   3  -5  -5 8951.63 306.335   4
  -3   5   5 9123.38 314.888   7
  -3   5   5 8966.63 257.164   6
   3  -5  -4 3858.05 176.993   1
   3  -5  -4 3767.25 101.106   2
   3  -5  -4 3622.15 183.194   4
  -3   5   4 3923.52 190.096   7
   3  -5  -4 3949.81 179.725   7
   3  -5  -4 3582.00 142.300   6
   3  -5  -4 4145.17 211.970   5
  -3   5   4 3571.74 146.476   6
   3  -5  -3 5276.68 195.441   1
   3  -5  -3 5257.90 210.582   4
   3  -5  -3 5105.55 143.901   2
  -3   5   3 5145.42 206.395   7
   3  -5  -3 5374.57 200.497   7
   3  -5  -3 4983.18 226.646   5
  -3   5   3 5185.97 172.186   6
   3  -5  -3 5286.51 177.659   6
   3  -5  -2 6201.63 221.634   4
   3  -5  -2 6250.12 205.573   7
  -3   5   2 6452.64 221.214   7
  -3   5   2 6450.55 191.473   6
   3  -5  -2 6621.36 210.045   6
   3  -5  -2 6741.48 256.364   5
   3  -5  -2 6295.82 204.662   1
   3  -5  -2 6317.45 178.587   2
   3  -5  -1 5066.29 168.398   2
   3  -5  -1 4998.26 168.716   7
   3  -5  -1 4993.05 190.358   4
  -3   5   1 4590.12 179.078   7
   3  -5  -1 5001.66 187.087   6
   3  -5  -1 5089.60 169.097   1
   3  -5  -1 5013.84 195.038   3
   3  -5  -1 5227.90 220.973   5
   3  -5   0 3684.31 134.854   7
  -3   5   0 3534.65 148.376   7
   3  -5   0 3654.55 157.338   4
   3  -5   0 3991.12 134.070   1
   3  -5   0 4023.46 170.297   6
   3  -5   0 3851.98 160.413   3
  -3   5   0 3686.48 175.522   5
   3  -5   0 3981.47 184.709   5
   3  -5   0 3666.16 151.692   2
  -3   5  -1 13821.3 273.247   1
   3  -5   1 13773.1 270.247   1
   3  -5   1 14073.4 359.445   6
   3  -5   1 14124.1 346.050   2
   3  -5   1 13712.7 320.783   3
  -3   5  -1 13945.3 374.222   5
   3  -5   1 13915.1 365.286   5
   3  -5   1 14015.9 285.365   7
   3  -5   2 6655.27 236.607   5
   3  -5   2 6477.29 165.401   7
   3  -5   2 6866.17 243.344   6
   3  -5   2 6469.36 191.042   3
   3  -5   2 6567.71 234.298   2
  -3   5  -2 6318.52 178.081   1
  -3   5  -2 6295.97 246.939   5
   3  -5   3 4593.61 196.438   5
   3  -5   3 4579.71 143.347   3
   3  -5   3 4440.37 203.283   6
   3  -5   3 4296.95 125.353   7
  -3   5  -3 4461.68 158.129   1
   3  -5   3 4420.19 201.127   2
  -3   5  -3 4352.10 209.265   5
   3  -5   4 4043.32 193.335   5
  -3   5  -4 4280.90 167.370   1
   3  -5   4 4021.81 149.034   4
   3  -5   4 4364.64 130.405   3
   3  -5   4 4417.19 214.895   2
   3  -5   4 4257.52 121.723   7
  -3   5  -4 4247.29 147.101   3
  -3   5  -4 4297.76 217.289   5
   3  -5   5 3460.95 186.538   5
   3  -5   5 3156.98 126.158   4
   3  -5   5 3246.44 107.241   7
   3  -5   5 3179.24 108.306   3
   3  -5   5 3176.87 98.8500   7
   3  -5   5 3323.71 197.478   2
  -3   5  -5 3236.03 134.383   3
  -3   5  -5 3171.20 153.574   1
  -3   5  -5 3344.93 203.489   5
  -3   5  -6 577.221 65.9776   3
  -3   5  -6 496.959 95.7528   5
   3  -5   6 321.591 85.9116   2
   3  -5   6 419.364 51.9479   4
   3  -5   6 472.152 40.3868   7
  -3   5  -7 1003.06 131.744   5
   3  -5   7 868.601 121.418   2
   3  -5   7 777.521 72.4465   4
   3  -5   7 766.558 54.1603   7
  -3   5  -7 934.979 104.303   1
  -3   5  -7 1084.84 91.8683   3
  -3   5  -8 307.215 102.871   5
   3  -5   8 132.966 78.7789   2
   3  -5   8 181.122 48.4042   4
  -3   5  -8 264.921 73.7333   1
   3  -5   8 135.774 32.5810   7
  -3   5  -9 2520.68 221.782   5
   3  -5   9 2919.25 114.878   7
  -3   5  -9 2568.78 186.853   1
   3  -5   9 3074.76 225.768   2
  -3   5 -10 3946.92 296.178   5
  -3   5 -10 3606.57 239.342   1
   3  -5  10 3788.94 260.088   2
  -3   5 -11 1410.10 196.840   5
   3  -5  11 1292.85 168.125   2
  -3   5 -11 1152.96 156.694   1
  -3   5 -12 1051.78 183.224   5
   3  -5  12 1553.67 188.611   2
  -3   5 -12 1079.18 158.385   1
   3  -4 -13 973.461 153.276   4
  -3   4  13 941.432 158.832   7
  -3   4  12 477.462 117.736   7
   3  -4 -12 519.700 119.765   4
  -3   4  12 426.530 110.387   6
  -3   4  11 264.228 104.401   7
   3  -4 -11 171.684 89.3829   4
  -3   4  11 94.1205 66.2673   6
   3  -4 -10 1615.37 165.455   4
  -3   4  10 1802.56 154.978   6
  -3   4  10 1602.61 161.766   7
   3  -4  -9 4159.12 241.595   4
  -3   4   9 4034.65 119.828   2
  -3   4   9 4153.66 238.117   7
  -3   4   9 4569.33 217.733   6
   3  -4  -8 4769.47 242.221   4
  -3   4   8 4674.15 122.635   2
  -3   4   8 4659.78 241.626   7
  -3   4   8 4870.77 206.495   6
   3  -4  -7 6662.66 274.357   4
  -3   4   7 6005.20 264.749   7
  -3   4   7 6530.94 143.014   2
  -3   4   7 6193.41 217.956   6
  -3   4   6 10943.3 275.726   6
   3  -4  -6 10411.7 339.181   4
  -3   4   6 10848.4 345.814   7
  -3   4   6 10945.6 202.723   2
  -3   4   5 4679.24 116.961   2
   3  -4  -5 4471.60 206.286   4
  -3   4   5 4444.69 200.385   7
   3  -4  -5 4609.87 198.579   7
  -3   4   5 4368.64 148.458   6
   3  -4  -4 1017.69 57.9509   2
   3  -4  -4 1207.11 104.399   4
  -3   4   4 1125.41 95.8804   7
   3  -4  -4 1182.48 96.9297   7
  -3   4   4 993.597 63.4586   6
  -3   4   4 1159.23 58.1887   2
   3  -4  -4 1176.88 113.088   5
   3  -4  -3 10942.8 239.939   2
   3  -4  -3 11156.8 315.941   4
  -3   4   3 10893.8 288.994   7
   3  -4  -3 11450.1 293.150   7
  -3   4   3 11552.0 233.679   2
  -3   4   3 11532.2 230.239   6
   3  -4  -3 10757.6 226.124   6
   3  -4  -3 11581.0 348.618   5
   3  -4  -2 10348.4 235.862   1
   3  -4  -2 10024.8 289.307   4
   3  -4  -2 10434.6 240.057   2
  -3   4   2 10460.0 262.931   7
   3  -4  -2 10234.1 258.337   7
   3  -4  -2 10459.3 230.812   6
  -3   4   2 10072.3 229.985   2
   3  -4  -2 10680.9 324.269   5
  -3   4   1 8471.08 220.861   7
   3  -4  -1 8821.92 260.058   4
   3  -4  -1 9010.81 219.569   7
   3  -4  -1 8998.89 229.905   2
   3  -4  -1 8859.42 196.457   1
   3  -4  -1 9159.36 221.916   6
  -3   4   1 8876.89 275.154   5
   3  -4  -1 9125.41 292.240   5
   3  -4   0 13020.6 225.658   1
   3  -4   0 13271.6 294.325   6
  -3   4   0 13007.0 274.860   7
   3  -4   0 12624.1 260.306   7
   3  -4   0 13634.1 311.256   2
  -3   4   0 13607.0 356.277   5
   3  -4   0 13324.6 284.881   3
   3  -4   0 13892.3 364.064   5
  -3   4  -1 27825.3 393.792   1
   3  -4   1 27122.8 429.047   7
   3  -4   1 27439.5 507.400   6
   3  -4   1 27329.1 526.602   2
   3  -4   1 27228.9 459.125   3
  -3   4  -1 27900.9 579.682   5
   3  -4   1 28160.3 572.643   5
   3  -4   2 97.2891 23.3273   3
  -3   4  -2 22.8168 44.3255   5
   3  -4   2 102.023 41.4344   5
   3  -4   2 125.347 47.7592   2
  -3   4  -2 143.971 25.8234   1
   3  -4   2 131.584 20.7085   7
  -3   4  -3 417.738 77.3653   5
   3  -4   3 236.353 57.4320   5
   3  -4   3 276.146 58.8426   2
   3  -4   3 266.383 18.5023   7
   3  -4   3 297.291 25.9575   3
  -3   4  -3 360.317 41.4569   1
  -3   4  -4 177.200 65.8598   5
   3  -4   4 244.053 63.7138   2
   3  -4   4 227.606 57.3656   5
  -3   4  -4 197.164 38.5830   1
  -3   4  -4 178.613 28.2002   3
   3  -4   4 268.667 47.2231   4
   3  -4   5 6020.79 247.039   5
   3  -4   5 6065.48 191.621   4
  -3   4  -5 5851.24 191.660   1
   3  -4   5 5930.47 106.472   7
   3  -4   5 5999.07 252.781   2
  -3   4  -5 5809.19 160.971   3
  -3   4  -5 6069.56 268.349   5
  -3   4  -6 2855.68 196.524   5
   3  -4   6 2850.76 78.2252   7
   3  -4   6 2779.97 131.047   4
   3  -4   6 2532.83 174.990   2
  -3   4  -6 2675.08 116.159   3
  -3   4  -7 15672.9 490.531   5
  -3   4  -7 15584.3 394.106   1
  -3   4  -7 14596.3 339.369   3
   3  -4   7 14796.5 349.421   4
   3  -4   7 14859.6 268.080   7
   3  -4   7 15336.3 460.865   2
  -3   4  -8 7358.84 348.292   5
  -3   4  -8 7871.68 291.614   1
   3  -4   8 7254.14 243.360   4
   3  -4   8 7525.78 183.995   7
   3  -4   8 7749.47 328.475   2
  -3   4  -8 7582.72 242.151   3
  -3   4  -9 3117.71 240.644   5
  -3   4  -9 2636.23 185.873   1
   3  -4   9 3105.95 122.822   7
   3  -4   9 2861.25 209.775   2
  -3   4 -10-37.9351 97.1959   5
   3  -4  10 83.1076 75.4023   2
  -3   4 -10 58.5772 67.9717   1
   3  -4  10 38.6026 36.9638   7
  -3   4 -11 191.078 106.688   5
   3  -4  11 171.725 87.9081   2
  -3   4 -11 304.913 93.7708   1
  -3   4 -12 382.164 127.772   5
   3  -4  12 744.839 146.736   2
  -3   4 -12 433.405 106.085   1
   3  -3 -13 345.532 105.374   4
  -3   3  13 446.202 112.254   7
  -3   3  13 470.850 109.237   6
  -3   3  12 296.194 102.107   7
   3  -3 -12 281.436 99.9858   4
  -3   3  12 220.971 77.4539   6
  -3   3  11 21.2177 77.4609   7
   3  -3 -11 31.0145 74.4530   4
  -3   3  11-27.6177 59.1593   6
  -3   3  10 133.118 73.4597   7
   3  -3 -10 105.325 74.6062   4
  -3   3  10 82.0433 44.5065   2
  -3   3  10 176.272 64.2436   6
  -3   3   9 3101.67 146.718   2
   3  -3  -9 2951.16 198.330   4
  -3   3   9 2771.05 187.884   7
  -3   3   9 3111.65 177.312   6
  -3   3   8 2947.40 132.515   2
   3  -3  -8 2735.72 182.530   4
  -3   3   8 3076.34 185.084   7
  -3   3   8 2998.76 156.389   6
  -3   3   7 3810.17 143.613   2
   3  -3  -7 3797.36 201.004   4
  -3   3   7 3863.28 157.234   6
  -3   3   7 3750.53 192.287   7
   3  -3  -6 5549.54 236.709   4
  -3   3   6 5656.50 170.586   2
  -3   3   6 5474.88 223.502   7
  -3   3   6 5831.80 172.615   6
   3  -3  -6 6333.58 238.700   7
  -3   3   5 286.366 59.0877   7
   3  -3  -5 218.633 61.1740   4
   3  -3  -5 407.858 66.8594   7
  -3   3   5 252.186 34.1289   6
  -3   3   5 248.710 39.8037   2
  -3   3   4 167.599 33.8151   2
   3  -3  -4 304.134 67.0388   5
   3  -3  -4 326.324 65.6920   4
  -3   3   4 145.686 48.2626   7
   3  -3  -4 362.309 59.7937   7
   3  -3  -4 247.804 36.8488   2
  -3   3   4 180.579 23.4048   6
   3  -3  -3 13408.6 285.370   2
   3  -3  -3 12995.8 347.656   4
  -3   3   3 13747.9 319.882   7
   3  -3  -3 14187.2 320.948   7
  -3   3   3 13414.7 278.695   2
   3  -3  -3 13467.0 376.665   5
   3  -3  -2 37204.4 514.766   6
   3  -3  -2 37206.7 611.146   2
  -3   3   2 38104.9 616.872   7
   3  -3  -2 38623.1 623.440   7
  -3   3   2 37163.6 602.760   2
   3  -3  -2 35853.4 675.213   4
   3  -3  -2 38463.6 724.007   5
  -3   3   1 27507.8 483.387   2
   3  -3  -1 27610.4 492.435   2
  -3   3   1 27779.9 457.345   7
   3  -3  -1 27303.7 423.415   6
  -3   3   1 28403.0 564.546   5
   3  -3  -1 27485.2 462.152   7
   3  -3  -1 28114.9 576.511   5
   3  -3   0 47146.3 756.231   2
   3  -3   0 46682.3 675.712   7
  -3   3   0 46282.5 745.068   2
  -3   3   0 46119.8 672.580   7
   3  -3   0 47730.5 832.707   5
  -3   3   0 47439.0 829.761   5
   3  -3   1 23261.5 348.221   7
   3  -3   1 24104.2 465.470   2
  -3   3  -1 23326.6 452.149   2
  -3   3  -1 22941.8 350.525   7
   3  -3   1 23583.7 349.997   3
  -3   3  -1 23325.4 515.962   5
   3  -3   1 24285.8 511.221   5
   3  -3   2 34413.3 651.543   5
  -3   3  -2 32996.1 470.845   1
   3  -3   2 33548.0 613.440   2
  -3   3  -2 33906.0 666.799   5
   3  -3   3 17308.1 421.806   5
   3  -3   3 17070.9 402.681   2
  -3   3  -3 16827.2 436.698   5
   3  -3   4 6945.90 253.262   5
   3  -3   4 6405.34 210.349   4
   3  -3   4 6939.54 246.443   2
  -3   3  -4 6185.92 120.495   3
  -3   3  -4 6749.72 266.095   5
  -3   3  -5 130.128 25.6276   3
  -3   3  -5 136.206 64.6329   5
   3  -3   5 258.768 62.7175   2
   3  -3   5 257.171 67.8744   5
   3  -3   5 277.789 50.5281   4
  -3   3  -6 4886.24 247.065   5
   3  -3   6 4708.81 113.786   7
   3  -3   6 4571.14 177.342   4
   3  -3   6 4724.71 226.076   2
  -3   3  -6 4329.06 136.564   3
   3  -3   7 15530.1 372.336   4
   3  -3   7 15347.1 287.008   7
   3  -3   7 14609.2 440.060   2
  -3   3  -7 14566.4 319.868   3
  -3   3  -7 15264.7 479.755   5
  -3   3  -8 16378.7 532.013   5
   3  -3   8 16032.0 409.194   4
   3  -3   8 16531.2 331.429   7
   3  -3   8 17540.5 498.644   2
  -3   3  -8 16397.0 371.888   3
  -3   3  -9 9472.45 416.481   5
   3  -3   9 9122.20 243.959   7
   3  -3   9 8891.54 359.376   2
  -3   3 -10 2429.53 231.899   5
   3  -3  10 2817.58 137.228   7
   3  -3  10 2514.77 201.057   2
   3  -3  11 549.899 117.409   2
  -3   3 -11 365.325 120.081   5
   3  -3  11 575.086 74.9633   7
   3  -3  12-65.2410 86.2719   2
  -3   3 -12 57.8558 94.5381   5
   3  -3  13 186.980 101.261   2
  -3   3 -13 33.2477 103.760   5
   3  -2 -14 703.538 137.529   4
  -3   2  14 790.689 145.050   7
   3  -2 -13 416.817 115.255   4
  -3   2  13 404.437 108.319   7
   3  -2 -12 934.682 134.267   4
  -3   2  12 804.545 128.250   7
  -3   2  11 1530.11 155.377   7
   3  -2 -11 1450.27 158.303   4
  -3   2  10 1155.01 116.539   2
  -3   2  10 1232.75 132.481   7
   3  -2 -10 1343.83 143.309   4
   3  -2  -9 2113.03 160.996   4
  -3   2   9 1991.15 157.422   7
   3  -2  -8 1216.75 121.245   4
  -3   2   8 1334.17 124.481   7
  -3   2   7 9087.40 265.298   2
   3  -2  -7 9271.70 311.223   4
  -3   2   7 9271.27 302.475   7
  -3   2   6 1770.97 108.638   2
   3  -2  -6 1910.54 134.201   4
   3  -2  -6 2157.25 141.012   7
  -3   2   6 1721.56 122.706   7
  -3   2   5 2918.23 129.996   2
   3  -2  -5 2806.39 153.494   4
  -3   2   5 2956.74 148.646   7
   3  -2  -5 3267.02 161.352   7
  -3   2   4 491.849 66.6439   7
   3  -2  -4 452.861 68.1268   4
   3  -2  -4 493.797 64.1925   7
   3  -2  -4 478.062 52.9251   2
  -3   2   4 392.009 25.4071   6
  -3   2   4 348.412 49.7035   2
   3  -2  -3 3512.35 133.552   2
  -3   2   3 3150.09 129.269   2
   3  -2  -3 3123.56 156.381   4
  -3   2   3 3057.88 131.690   7
   3  -2  -3 3608.44 142.529   7
   3  -2  -2 2309.63 87.8050   1
   3  -2  -2 2012.38 105.489   2
  -3   2   2 1892.53 99.2703   2
  -3   2   2 1855.52 94.0277   7
   3  -2  -2 2436.13 105.871   7
  -3   2   1 19705.7 387.436   2
   3  -2  -1 19413.4 391.952   2
   3  -2  -1 19793.6 320.908   1
  -3   2   1 20128.7 352.590   7
   3  -2  -1 19281.0 350.285   7
   3  -2  -1 19406.0 331.126   3
  -3   2   1 19819.3 444.772   5
  -3   2   0 21613.9 419.798   2
  -3   2   0 22064.6 353.592   7
   3  -2   0 21597.5 426.908   2
   3  -2   0 21211.0 336.953   3
   3  -2   0 21828.6 320.614   1
  -3   2   0 22177.2 480.378   5
  -3   2  -1 51.2356 51.2143   5
  -3   2  -1 54.7569 16.2416   1
  -3   2  -1 49.5084 16.4273   7
   3  -2   2 10277.1 273.688   2
  -3   2  -2 10764.0 313.578   5
   3  -2   3 35662.7 665.357   2
   3  -2   3 36418.2 650.651   4
  -3   2  -3 36983.2 719.284   5
   3  -2   4 42551.3 721.323   4
   3  -2   4 41470.8 750.345   2
  -3   2  -4 40793.6 563.223   3
  -3   2  -4 39581.6 553.650   7
  -3   2  -4 41858.2 803.411   5
  -3   2  -4 42065.3 585.475   3
  -3   2  -5 7418.25 294.863   5
   3  -2   5 7338.49 276.890   5
   3  -2   5 8322.43 246.259   4
  -3   2  -5 7308.74 155.671   7
   3  -2   5 7736.88 269.533   2
  -3   2  -5 7623.18 163.526   3
  -3   2  -6 15416.9 458.216   5
   3  -2   6 15357.3 376.232   4
  -3   2  -6 14768.3 285.326   7
   3  -2   6 15589.9 422.288   2
  -3   2  -6 15346.7 292.110   3
   3  -2   6 14919.7 289.423   7
  -3   2  -7 7852.65 334.457   5
   3  -2   7 8469.95 269.289   4
   3  -2   7 8231.62 212.968   7
  -3   2  -7 8464.10 215.523   3
  -3   2  -7 7893.97 207.457   7
   3  -2   7 8180.04 307.768   2
  -3   2  -8 7172.98 337.318   5
   3  -2   8 6583.76 202.743   7
  -3   2  -8 6134.88 197.233   7
   3  -2   8 5682.89 269.371   2
   3  -2   9 568.136 71.6443   7
   3  -2   9 399.633 91.9578   2
  -3   2  -9 496.029 124.522   5
  -3   2 -10 5459.44 338.852   5
   3  -2  10 5498.07 215.391   7
   3  -2  10 5132.94 276.767   2
  -3   2 -11 5711.46 363.081   5
   3  -2  11 5174.28 285.651   2
   3  -2  11 5611.84 232.020   7
  -3   2 -12 2562.24 259.854   5
   3  -2  12 2125.68 193.848   2
   3  -2  13-30.8472 78.1106   2
  -3   2 -13-53.8203 106.822   5
  -3   1  14 497.810 122.893   7
   3  -1 -14 479.188 112.436   4
   3  -1 -13 465.533 110.860   4
  -3   1  13 798.511 133.480   7
  -3   1  12 855.333 130.145   7
   3  -1 -12 919.137 137.312   4
   3  -1 -11 2305.93 180.102   4
  -3   1  11 2712.96 195.464   7
   3  -1 -10 5563.05 262.791   4
  -3   1  10 5780.00 273.874   7
  -3   1   9 1176.43 116.103   2
   3  -1  -9 1199.29 119.685   4
  -3   1   9 1063.85 116.870   7
   3  -1  -8 26.2594 52.1760   4
  -3   1   8 93.1114 58.8150   7
  -3   1   8 104.837 52.4796   2
   3  -1  -7 3867.37 188.823   4
  -3   1   7 3655.15 186.852   7
   3  -1  -6 9211.15 291.421   4
  -3   1   6 8792.38 280.815   7
   3  -1  -6 9302.25 288.578   3
  -3   1   6 8970.55 231.152   6
   3  -1  -6 9879.22 311.697   7
  -3   1   5 7285.98 237.011   7
   3  -1  -5 7593.42 242.931   1
  -3   1   5 7559.07 239.772   2
   3  -1  -5 7110.67 245.716   4
   3  -1  -5 7951.47 245.806   3
  -3   1   5 7536.15 190.367   6
  -3   1   4 51786.3 848.349   7
   3  -1  -4 52920.5 843.432   2
   3  -1  -4 53264.1 854.418   1
  -3   1   4 53657.0 859.802   2
   3  -1  -4 50923.9 885.542   4
   3  -1  -4 53108.7 853.367   3
  -3   1   4 52160.1 766.112   6
   3  -1  -3 5403.45 181.128   2
   3  -1  -3 5543.11 176.771   1
  -3   1   3 5436.06 184.174   2
  -3   1   3 4814.89 166.396   7
   3  -1  -3 5303.09 170.403   3
  -3   1   3 4943.16 124.230   6
   3  -1  -2 1800.59 104.462   2
  -3   1   2 1542.45 97.8475   2
  -3   1   2 1494.99 60.5910   6
   3  -1  -2 1739.28 65.1204   6
   3  -1  -2 1923.55 92.1858   3
  -3   1   2 1619.54 88.6756   7
   3  -1  -2 1854.24 93.9327   1
  -3   1   1 1895.19 82.2765   1
   3  -1  -1 1939.51 108.424   2
  -3   1   1 1845.47 102.860   2
   3  -1  -1 1820.90 88.8838   1
  -3   1   1 1769.43 76.9978   3
   3  -1  -1 1804.01 86.3176   3
   3  -1  -1 1728.49 76.0298   6
  -3   1   1 1853.01 87.4386   7
  -3   1   1 1921.07 122.856   5
   3  -1   0 4284.01 163.381   2
  -3   1   0 4204.01 129.429   1
  -3   1   0 4230.13 114.033   3
   3  -1   0 4092.73 127.892   3
   3  -1   0 4217.96 134.142   6
   3  -1   0 4247.26 132.297   1
  -3   1   0 4421.08 187.569   5
   3  -1   1 614.899 68.1387   2
  -3   1  -1 677.569 55.0340   1
  -3   1  -1 620.909 80.2045   5
   3  -1   1 618.547 48.8949   1
  -3   1  -1 617.909 42.3488   3
   3  -1   1 578.269 45.2732   3
   3  -1   2 9284.74 266.299   2
  -3   1  -2 9655.96 196.042   3
  -3   1  -2 9434.20 230.545   1
  -3   1  -2 9721.24 300.541   5
   3  -1   3 13236.8 335.311   2
  -3   1  -3 12730.6 297.502   1
   3  -1   3 13568.4 334.487   4
  -3   1  -3 12955.8 237.673   7
  -3   1  -3 12931.8 254.607   3
  -3   1  -3 13358.8 371.582   5
  -3   1  -4 2808.61 170.906   5
   3  -1   4 2850.79 149.777   2
   3  -1   4 3033.40 146.424   4
  -3   1  -4 2958.94 137.198   1
  -3   1  -4 2844.39 90.9611   7
  -3   1  -4 2940.14 147.551   2
  -3   1  -4 2861.66 111.448   3
  -3   1  -5 12068.6 384.503   5
   3  -1   5 12946.3 380.541   5
  -3   1  -5 12406.5 244.684   7
   3  -1   5 12195.6 347.681   2
  -3   1  -5 12326.6 284.141   3
   3  -1   5 12710.8 337.763   4
  -3   1  -6 4517.66 236.709   5
   3  -1   6 4433.33 191.210   4
   3  -1   6 4267.77 155.053   7
  -3   1  -6 4460.75 141.077   7
   3  -1   6 4466.61 209.136   2
  -3   1  -7 3711.00 230.857   5
  -3   1  -7 3601.42 206.800   4
   3  -1   7 3631.14 152.058   7
  -3   1  -7 3241.21 130.791   7
   3  -1   7 3443.94 195.340   2
   3  -1   8 3387.62 158.992   7
  -3   1  -8 3058.88 202.367   4
   3  -1   8 3098.73 193.776   2
  -3   1  -8 3032.32 222.345   5
  -3   1  -9 2577.30 222.377   5
  -3   1  -9 2550.38 199.214   4
   3  -1   9 2761.90 155.317   7
   3  -1   9 2683.00 189.564   2
  -3   1 -10 2017.43 210.939   5
   3  -1  10 1806.11 164.043   2
   3  -1  10 1843.29 139.259   7
  -3   1 -10 1736.07 179.988   4
  -3   1 -11 5678.84 358.548   5
  -3   1 -11 5105.45 308.343   4
   3  -1  11 5263.62 243.972   7
   3  -1  11 4507.67 266.206   2
  -3   1 -12 2650.67 271.688   5
  -3   1 -12 2851.32 239.179   4
   3  -1  12 2409.18 202.720   2
   3  -1  12 2461.21 178.555   7
   3  -1  13 808.979 135.633   2
  -3   1 -13 1265.00 177.585   4
  -3   1 -13 1091.03 191.534   5
   3   0 -14 189.979 104.789   1
   3   0 -14 124.259 94.9741   4
  -3   0  14 112.166 94.3509   7
  -3   0  13 481.684 112.635   7
   3   0 -13 674.102 142.610   1
   3   0 -13 679.189 114.643   4
   3   0 -12 1098.64 160.350   1
  -3   0  12 1383.09 154.878   7
   3   0 -12 1217.29 135.978   4
   3   0 -11 821.652 135.853   1
  -3   0  11 871.322 126.836   7
   3   0 -11 607.124 98.0506   4
   3   0 -10 4121.89 258.636   1
   3   0 -10 4138.10 216.889   4
  -3   0  10 3989.03 229.366   7
   3   0  -9 13569.4 449.978   1
   3   0  -9 13227.4 388.178   4
  -3   0   9 12440.2 378.292   6
  -3   0   9 14028.7 418.433   7
  -3   0   8 4917.30 234.352   2
   3   0  -8 4766.07 244.029   1
   3   0  -8 5004.79 217.245   4
  -3   0   8 5046.87 230.307   7
  -3   0   7 1521.43 124.439   2
   3   0  -7 1605.00 132.661   1
   3   0  -7 1773.68 126.389   4
  -3   0   7 1642.88 126.897   7
   3   0  -6 10485.1 324.768   3
  -3   0   6 10207.9 311.972   2
   3   0  -6 10113.7 327.484   1
   3   0  -6 10397.2 304.779   4
  -3   0   6 10274.5 310.151   7
  -3   0   6 9906.19 280.650   6
  -3   0   5 16211.7 392.240   7
   3   0  -5 16566.9 413.232   1
   3   0  -5 15960.1 392.647   4
  -3   0   5 16777.2 364.955   6
  -3   0   4 16233.4 378.014   7
   3   0  -4 16573.5 398.842   1
  -3   0   4 15950.1 355.805   3
  -3   0   4 15893.9 344.505   6
   3   0  -4 17056.9 390.706   3
   3   0  -3 9438.21 260.235   2
  -3   0   3 8817.31 244.664   1
  -3   0   3 8895.09 263.452   2
   3   0  -3 8728.09 263.401   1
  -3   0   3 8704.14 234.875   3
   3   0  -3 8795.07 256.344   3
  -3   0   3 8583.49 225.322   6
   3   0  -3 8855.87 213.726   6
  -3   0   3 8697.76 248.125   7
   3   0  -3 8908.77 279.681   5
  -3   0   2 20595.3 390.783   6
   3   0  -2 21321.9 435.479   2
  -3   0   2 20714.6 416.429   1
   3   0  -2 21195.2 465.804   5
   3   0  -2 20574.9 392.752   6
  -3   0   2 20578.0 398.035   3
   3   0  -2 20775.9 425.829   3
   3   0  -2 20159.4 431.907   1
   3   0  -1 10191.7 273.160   2
   3   0  -1 9815.92 249.818   6
  -3   0   1 9990.11 258.579   1
   3   0  -1 9548.33 261.396   1
  -3   0   1 9684.43 236.653   3
   3   0  -1 9691.84 257.775   3
  -3   0   1 10332.7 289.381   5
   3   0  -1 9915.53 286.689   5
  -3   0   1 9360.01 234.059   6
   3   0   0 12756.7 313.439   2
  -3   0   0 11612.8 288.844   1
  -3   0   0 12089.0 270.760   3
   3   0   0 11996.5 288.458   6
  -3   0   0 11944.0 278.931   6
   3   0   0 11264.5 279.074   3
   3   0   0 11668.5 290.974   1
  -3   0   0 11797.4 320.233   5
   3   0   0 11658.2 316.395   5
   3   0   1 8153.77 253.462   5
   3   0   1 7989.60 226.024   1
   3   0   1 8168.38 246.659   2
  -3   0  -1 8313.84 237.454   1
  -3   0  -1 8297.72 216.640   3
   3   0   1 7853.29 216.518   3
  -3   0  -1 8083.23 263.609   5
   3   0   1 8226.95 240.120   6
   3   0   2 22067.8 473.150   5
   3   0   2 20575.9 419.697   1
   3   0   2 21725.5 459.628   2
  -3   0  -2 22353.7 452.808   2
   3   0   2 21212.4 461.092   6
  -3   0  -2 21410.8 413.154   3
  -3   0  -2 22326.0 454.933   1
   3   0   2 21177.4 408.005   3
  -3   0  -2 20959.9 484.957   5
  -3   0  -3 25944.4 527.888   1
  -3   0  -3 26031.3 464.289   7
   3   0   3 26467.8 537.406   2
   3   0   3 25700.9 552.969   6
  -3   0  -3 25499.6 515.038   2
  -3   0  -3 26089.4 487.264   3
  -3   0  -3 26780.3 576.029   5
   3   0   4 13912.6 380.513   5
  -3   0  -4 13841.4 293.361   7
  -3   0  -4 13671.3 362.608   1
  -3   0  -4 13920.5 348.745   2
  -3   0  -4 13427.5 390.661   5
   3   0   4 13474.1 356.774   2
  -3   0  -4 13613.9 326.455   3
  -3   0  -5 2390.39 166.776   5
   3   0   5 2376.12 156.335   5
  -3   0  -5 2563.49 152.265   1
   3   0   5 2251.98 140.088   4
  -3   0  -5 2407.57 108.610   7
   3   0   5 2433.01 147.436   2
  -3   0  -5 2601.59 141.650   2
  -3   0  -5 2551.37 134.472   3
  -3   0  -6 1773.65 154.825   5
  -3   0  -6 1671.82 140.684   4
  -3   0  -6 1786.96 135.810   1
  -3   0  -6 1720.17 95.5185   7
   3   0   6 1657.13 128.077   2
  -3   0  -6 1797.56 123.927   2
  -3   0  -6 1525.82 114.644   3
   3   0   7 435.596 80.4378   2
  -3   0  -7 477.523 96.9222   5
   3   0   7 551.013 74.1588   7
  -3   0  -7 478.207 88.6262   4
   3   0   8 43.4686 53.6229   2
  -3   0  -8 173.433 77.9175   5
  -3   0  -8 212.383 79.4166   4
   3   0   8 42.7444 48.5684   7
  -3   0  -8 182.060 49.5527   7
  -3   0  -9 4283.43 280.682   5
  -3   0  -9 4143.40 260.805   4
  -3   0  -9 4133.52 186.607   7
   3   0   9 4240.14 238.279   2
   3   0   9 4489.99 217.267   7
  -3   0 -10 4302.69 302.853   5
  -3   0 -10 4238.66 278.289   4
   3   0  10 3844.51 233.564   2
   3   0  10 4389.93 227.965   7
  -3   0 -11 1175.21 160.969   4
   3   0  11 1089.37 133.464   2
  -3   0 -11 1158.52 178.241   5
   3   0  11 1409.01 143.408   7
   3   0  12 153.522 85.2039   2
  -3   0 -12 200.241 120.553   5
  -3   0 -12 292.944 111.222   4
   3   0  12 187.992 81.8578   7
  -3   0 -13 2136.77 254.340   5
  -3   0 -13 2167.89 225.022   4
   3   0  13 1935.72 187.592   2
   3   1 -13 27.6036 93.5582   1
  -3  -1  13 142.317 85.7015   7
   3   1 -13 254.892 84.5050   4
   3   1 -12 288.210 109.178   1
   3   1 -12 199.099 73.9864   4
  -3  -1  12 362.267 103.609   7
   3   1 -11 1192.85 161.117   1
   3   1 -11 1076.22 118.074   4
  -3  -1  11 1240.68 147.714   7
   3   1 -10 102.242 77.6147   1
   3   1 -10 165.354 60.3517   4
  -3  -1  10 51.0194 67.0954   7
   3   1  -9 6554.25 321.924   1
   3   1  -9 6030.55 242.872   4
  -3  -1   9 6769.59 283.110   7
   3   1  -8 9850.36 373.934   1
   3   1  -8 8959.67 292.784   4
  -3  -1   8 9359.55 329.040   7
  -3  -1   8 9638.90 331.576   6
   3   1  -7 7132.15 299.720   1
  -3  -1   7 7200.02 269.934   7
   3   1  -7 6648.93 239.970   4
  -3  -1   7 6992.28 268.480   6
  -3  -1   6 4315.44 208.168   2
   3   1  -6 4163.92 217.384   1
   3   1  -6 4488.20 187.099   4
  -3  -1   6 4370.28 202.788   7
  -3  -1   5 17702.1 445.172   2
   3   1  -5 17985.9 456.060   3
   3   1  -5 17678.8 466.137   1
   3   1  -5 17285.7 404.634   4
  -3  -1   5 17335.5 427.333   7
  -3  -1   5 17115.9 407.497   3
  -3  -1   5 18243.4 431.276   6
   3   1  -4 125.032 46.4104   5
  -3  -1   4 30.5726 41.1151   1
   3   1  -4 150.177 40.9298   6
   3   1  -4 81.2023 51.4284   1
  -3  -1   4 5.60124 37.3097   2
  -3  -1   4-7.41757 38.8084   6
  -3  -1   4-8.83796 36.6697   3
  -3  -1   3 4653.26 193.312   1
   3   1  -3 4568.47 175.545   6
  -3  -1   3 4554.05 182.586   3
  -3  -1   3 4792.73 189.583   6
   3   1  -3 4767.80 203.407   3
   3   1  -3 4762.77 209.533   1
   3   1  -3 4787.79 196.569   5
   3   1  -2 11576.9 302.704   2
  -3  -1   2 10301.2 303.430   1
   3   1  -2 10431.9 315.921   1
   3   1  -2 10799.2 292.115   6
  -3  -1   2 10603.7 286.939   3
  -3  -1   2 10590.6 291.982   6
   3   1  -2 11328.6 319.467   3
   3   1  -2 10246.3 297.145   5
   3   1  -1 11429.5 308.658   5
   3   1  -1 12057.0 314.832   2
  -3  -1   1 11486.7 323.013   1
   3   1  -1 11756.6 315.645   6
   3   1  -1 11975.7 336.170   1
  -3  -1   1 11765.0 305.944   3
   3   1  -1 11550.4 321.789   3
  -3  -1   1 11834.5 311.533   5
  -3  -1   1 11756.2 307.548   6
   3   1   0 3747.83 166.082   2
  -3  -1   0 3733.63 175.528   1
   3   1   0 4093.00 179.391   6
  -3  -1   0 3775.22 163.920   3
  -3  -1   0 3832.98 165.632   6
   3   1   0 3851.30 171.043   3
   3   1   0 3429.19 168.623   1
  -3  -1   0 3430.11 159.401   5
   3   1   0 3774.33 162.080   5
   3   1   1 27821.5 547.569   5
   3   1   1 27317.8 563.913   1
  -3  -1  -1 27228.8 545.442   3
   3   1   1 28553.1 560.482   2
  -3  -1  -1 28720.5 559.681   2
  -3  -1  -1 28532.3 581.792   1
   3   1   1 27814.2 576.388   6
  -3  -1  -1 28652.6 563.823   6
   3   1   1 26845.8 548.447   3
  -3  -1  -1 27810.8 564.041   5
  -3  -1  -2 53.4623 43.1624   1
  -3  -1  -2-3.48030 36.2508   2
  -3  -1  -2 28.9441 41.4726   3
  -3  -1  -2 17.9985 44.3149   5
   3   1   2 128.294 44.8603   5
   3   1   2 140.223 41.5845   3
   3   1   2 92.0142 39.0426   1
   3   1   2 147.542 51.5398   6
   3   1   2 168.402 49.6708   2
  -3  -1  -3 286.837 55.9512   2
  -3  -1  -3 339.260 61.5786   3
  -3  -1  -3 268.153 67.1298   5
  -3  -1  -3 245.165 59.7818   1
  -3  -1  -3 330.192 51.6077   7
   3   1   3 285.164 66.6645   6
   3   1   3 324.877 61.8169   2
  -3  -1  -4 13049.7 384.616   1
   3   1   4 12539.7 362.201   5
   3   1   4 12474.1 345.386   4
   3   1   4 12720.4 393.670   6
   3   1   4 12529.8 346.895   2
  -3  -1  -4 12879.9 336.982   2
  -3  -1  -4 12989.7 384.044   5
  -3  -1  -4 12791.8 351.760   3
   3   1   5 473.503 75.2327   2
  -3  -1  -5 629.648 97.1296   5
  -3  -1  -5 607.532 74.5933   2
  -3  -1  -5 725.377 89.6665   3
   3   1   5 578.758 88.6509   5
  -3  -1  -5 701.175 92.6102   1
  -3  -1  -5 825.161 106.623   4
   3   1   5 459.529 87.8320   6
  -3  -1  -6 1622.92 153.905   5
  -3  -1  -6 1539.93 136.746   4
   3   1   6 1489.08 122.609   2
  -3  -1  -6 1586.20 105.117   7
  -3  -1  -6 1721.83 120.820   2
   3   1   6 1575.27 152.893   6
  -3  -1  -6 1663.58 135.136   3
   3   1   7 811.445 100.598   2
  -3  -1  -7 775.924 119.447   5
  -3  -1  -7 782.163 101.645   3
  -3  -1  -7 898.377 119.238   4
  -3  -1  -7 903.087 86.7388   7
   3   1   7 1102.14 146.254   6
  -3  -1  -8 5098.51 289.899   5
   3   1   8 5149.71 241.696   7
  -3  -1  -8 4845.93 270.642   4
   3   1   8 5013.52 244.194   2
  -3  -1  -8 4616.49 245.531   3
   3   1   8 5248.08 311.512   6
  -3  -1  -9 4207.36 282.004   5
   3   1   9 4006.37 225.015   7
  -3  -1  -9 3809.88 258.663   4
   3   1   9 3996.18 228.122   2
  -3  -1  -9 3910.75 236.419   3
   3   1   9 3711.74 276.505   6
  -3  -1 -10 4610.01 312.635   5
  -3  -1 -10 4428.65 292.223   4
   3   1  10 4367.03 248.796   2
   3   1  10 4623.60 322.915   6
  -3  -1 -10 4505.03 271.126   3
   3   1  10 4623.20 254.903   7
   3   1  11 518.214 104.920   7
   3   1  11 569.309 104.978   2
  -3  -1 -11 559.652 133.812   5
  -3  -1 -11 477.066 110.182   3
  -3  -1 -11 710.711 141.139   4
   3   1  11 563.084 142.416   6
   3   1  12 360.510 94.6365   2
  -3  -1 -12 339.500 124.303   5
  -3  -1 -12 467.661 123.213   3
  -3  -1 -12 304.630 121.352   4
   3   1  12 258.517 93.7722   7
   3   1  12 169.587 104.287   6
   3   2 -13 427.656 92.5625   4
   3   2 -13 718.932 162.195   1
  -3  -2  13 525.756 123.804   7
   3   2 -12-6.81012 55.5953   4
  -3  -2  12-1.15966 74.0842   7
   3   2 -12-18.2743 89.6649   1
   3   2 -11 17.3291 52.8412   4
   3   2 -11-111.832 97.3256   1
  -3  -2  11 23.2915 73.6240   7
  -3  -2  10 1385.54 145.915   7
   3   2 -10 1471.63 122.769   4
   3   2 -10 1210.92 165.863   1
   3   2  -9 543.877 76.5107   4
   3   2  -9 343.796 100.887   1
  -3  -2   9 382.199 91.6133   7
   3   2  -8 499.190 73.5143   4
  -3  -2   8 382.334 87.8917   7
   3   2  -8 519.046 108.004   1
   3   2  -7 800.029 83.2441   4
  -3  -2   7 839.959 105.465   7
   3   2  -7 874.235 120.934   1
  -3  -2   7 753.628 106.317   6
  -3  -2   7 939.242 104.201   3
   3   2  -6 4732.12 187.979   4
   3   2  -6 4707.34 251.622   1
  -3  -2   6 4478.54 207.658   3
  -3  -2   6 4814.68 236.681   6
  -3  -2   6 4907.90 227.390   7
   3   2  -5 1228.20 96.3976   4
   3   2  -5 1244.30 133.031   1
  -3  -2   5 1119.50 105.947   3
  -3  -2   5 1163.64 115.257   6
  -3  -2   4 31.8502 42.7423   3
   3   2  -4 110.200 55.0042   3
   3   2  -4 130.106 51.2320   5
  -3  -2   4 22.7180 42.4563   1
   3   2  -4 86.1011 58.5218   1
   3   2  -4 110.604 50.8903   6
  -3  -2   4 55.0075 47.0226   2
  -3  -2   3 2484.31 156.555   1
   3   2  -3 2465.06 161.535   3
   3   2  -3 2443.89 136.755   5
   3   2  -3 2574.11 150.841   6
  -3  -2   3 2441.82 146.255   3
   3   2  -3 2416.60 166.113   1
  -3  -2   2 22019.6 522.199   1
   3   2  -2 21500.8 531.007   1
   3   2  -2 21734.5 504.915   6
  -3  -2   2 21507.1 495.303   3
   3   2  -2 21736.9 528.106   3
   3   2  -2 21060.6 457.113   5
   3   2  -1 21059.8 460.963   2
  -3  -2   1 20081.0 469.852   2
  -3  -2   1 19754.7 426.103   5
  -3  -2   1 20286.3 500.140   1
   3   2  -1 20060.1 489.615   6
  -3  -2   1 20657.2 478.871   3
   3   2  -1 20097.0 502.727   1
   3   2  -1 20355.8 502.517   3
   3   2  -1 19622.0 430.970   5
   3   2   0 4965.58 183.543   5
   3   2   0 5126.21 202.577   2
  -3  -2   0 5344.97 214.962   2
  -3  -2   0 5178.06 234.545   1
   3   2   0 5013.71 227.226   6
  -3  -2   0 5095.87 216.664   3
   3   2   0 5136.99 225.311   3
   3   2   0 5236.02 232.165   1
  -3  -2   0 5069.37 194.080   5
   3   2   1 5605.59 239.317   1
   3   2   1 6570.83 212.701   5
   3   2   1 6019.04 241.473   3
   3   2   1 6060.35 224.086   2
  -3  -2  -1 5940.62 226.825   2
  -3  -2  -1 6057.63 257.708   1
   3   2   1 5886.76 253.133   6
  -3  -2  -1 5639.12 232.179   3
  -3  -2  -1 5777.20 216.163   5
   3   2   2 3526.34 158.619   5
  -3  -2  -2 3175.40 165.626   5
   3   2   2 3412.89 183.845   1
   3   2   2 3745.59 169.621   4
  -3  -2  -2 3658.39 203.638   1
   3   2   2 3738.30 175.238   2
  -3  -2  -2 3879.06 179.118   2
   3   2   2 3296.83 178.553   3
   3   2   2 3160.92 189.800   6
  -3  -2  -2 3554.07 186.714   6
  -3  -2  -2 3489.37 184.109   3
   3   2   3 1984.67 129.776   4
   3   2   3 1781.08 135.670   1
   3   2   3 1999.69 131.813   2
  -3  -2  -3 2238.35 134.249   2
  -3  -2  -3 1983.51 130.828   7
   3   2   3 1992.13 156.699   6
  -3  -2  -3 1808.19 138.560   3
  -3  -2  -3 1882.64 150.264   1
  -3  -2  -3 1927.97 134.715   5
  -3  -2  -4 5879.95 254.091   5
   3   2   4 5848.28 238.693   5
  -3  -2  -4 6310.10 233.593   7
   3   2   4 6426.50 240.870   2
  -3  -2  -4 6537.81 232.663   2
   3   2   4 6068.44 280.620   6
  -3  -2  -4 5531.44 250.778   3
  -3  -2  -4 6717.19 291.730   1
  -3  -2  -5 25763.2 622.388   5
  -3  -2  -5 25727.7 620.505   4
   3   2   5 26270.4 570.674   2
  -3  -2  -5 26213.5 547.891   2
   3   2   5 24859.6 655.130   6
  -3  -2  -5 26694.2 559.500   7
  -3  -2  -5 25814.6 619.746   3
  -3  -2  -6 2991.02 200.407   5
  -3  -2  -6 2972.21 199.414   4
   3   2   6 3173.54 179.022   2
  -3  -2  -6 2975.28 159.793   2
  -3  -2  -6 2858.71 193.317   3
   3   2   6 3083.40 220.574   6
  -3  -2  -7 350.771 98.8996   5
  -3  -2  -7 191.579 76.9372   3
  -3  -2  -7 117.856 50.1825   2
  -3  -2  -7 164.121 81.5777   4
   3   2   7 84.7370 89.3300   6
   3   2   7 73.4624 58.3877   2
  -3  -2  -8 1335.41 160.043   5
  -3  -2  -8 1185.60 141.502   3
  -3  -2  -8 1180.43 156.020   4
   3   2   8 1204.93 167.696   6
   3   2   8 1213.98 125.772   2
  -3  -2  -9 3324.53 256.225   5
  -3  -2  -9 3556.25 257.140   4
   3   2   9 3463.36 212.118   2
   3   2   9 3354.69 279.609   6
  -3  -2  -9 3162.64 236.501   3
  -3  -2 -10 1138.21 168.235   5
  -3  -2 -10 770.391 133.117   3
  -3  -2 -10 692.547 135.707   4
   3   2  10 802.748 161.275   6
   3   2  10 808.729 118.219   2
  -3  -2 -11 1597.36 207.206   5
  -3  -2 -11 1625.91 189.667   3
  -3  -2 -11 1852.47 208.268   4
   3   2  11 1375.14 206.974   6
   3   2  11 1384.45 151.939   2
  -3  -2 -12 2918.07 290.677   5
  -3  -2 -12 3133.82 277.595   4
   3   2  12 2767.12 286.792   6
  -3  -2 -12 2873.73 256.228   3
  -3  -3  12 496.993 119.985   7
   3   3 -12 624.728 162.381   1
   3   3 -11 39.5640 48.2498   4
  -3  -3  11 213.963 84.5660   7
   3   3 -11 2.58280 89.0657   1
   3   3 -10 1071.57 99.6056   4
  -3  -3  10 916.295 128.251   7
   3   3 -10 996.630 158.252   1
   3   3  -9 1407.47 107.032   4
   3   3  -9 1254.16 165.260   1
  -3  -3   9 1364.76 149.476   7
   3   3  -8 227.985 54.0765   4
  -3  -3   8 145.103 76.8086   7
   3   3  -8 300.125 100.022   1
  -3  -3   8 181.949 69.4848   3
  -3  -3   7 45.7106 67.4194   7
   3   3  -7 57.8849 40.0935   4
   3   3  -7-29.1472 63.2063   1
  -3  -3   7 30.7254 51.8305   3
   3   3  -6 1509.43 105.510   4
   3   3  -6 1752.55 175.127   1
  -3  -3   6 1465.62 136.175   3
   3   3  -6 1326.95 122.196   5
  -3  -3   5 43.5440 50.7475   3
   3   3  -5-35.9550 68.9176   1
   3   3  -5 19.0225 48.5214   6
  -3  -3   4 2920.88 180.590   3
   3   3  -4 2816.91 172.897   6
  -3  -3   4 2908.54 193.823   6
   3   3  -4 2628.47 148.919   5
   3   3  -4 2866.04 203.190   1
  -3  -3   3 4039.33 222.677   6
   3   3  -3 4036.40 210.019   6
  -3  -3   3 3666.80 197.126   3
   3   3  -3 3736.27 223.467   1
   3   3  -3 3609.38 164.314   5
  -3  -3   2 15125.6 419.155   2
  -3  -3   2 14828.8 445.684   1
  -3  -3   2 14998.1 444.531   6
   3   3  -2 14261.2 449.304   1
  -3  -3   2 13857.3 414.849   3
   3   3  -2 15060.9 456.419   3
   3   3  -2 14592.5 432.037   6
   3   3  -2 13893.2 341.831   5
   3   3  -1 28083.5 654.169   6
  -3  -3   1 29257.4 619.163   2
  -3  -3   1 27527.7 656.596   1
  -3  -3   1 27051.3 624.533   3
  -3  -3   1 28064.9 646.803   6
   3   3  -1 26611.7 649.914   1
   3   3  -1 28043.4 659.461   3
  -3  -3   1 26811.5 516.726   5
   3   3  -1 26876.5 517.616   5
   3   3   0 32236.1 597.092   5
   3   3   0 34739.9 668.080   2
  -3  -3   0 34690.7 694.123   2
   3   3   0 34244.9 753.494   6
  -3  -3   0 33441.1 755.561   1
  -3  -3   0 34947.1 743.395   6
  -3  -3   0 32729.9 719.518   3
   3   3   0 34077.5 743.927   3
   3   3   0 33597.4 745.472   1
  -3  -3   0 33712.3 620.393   5
   3   3   1 420.025 87.6019   1
  -3  -3  -1 393.761 82.2977   3
  -3  -3  -1 603.967 75.9439   5
   3   3   1 475.910 62.8889   5
   3   3   1 424.043 83.7357   3
  -3  -3  -1 534.101 92.7633   1
   3   3   1 434.630 72.7480   2
   3   3   1 473.774 92.5777   6
  -3  -3  -1 412.092 78.9671   6
   3   3   1 585.947 73.9637   4
  -3  -3  -1 453.704 72.7125   2
   3   3   2 2295.23 129.732   5
   3   3   2 2267.20 166.194   1
   3   3   2 2464.30 144.809   4
   3   3   2 2498.38 148.133   2
  -3  -3  -2 2430.33 162.135   7
  -3  -3  -2 2590.95 153.104   2
   3   3   2 2389.57 181.216   6
  -3  -3  -2 2414.84 172.211   3
   3   3   2 2415.86 168.972   3
  -3  -3  -2 2533.81 149.448   5
   3   3   3 2120.21 162.697   1
   3   3   3 2067.99 140.605   2
  -3  -3  -3 2021.53 139.093   2
   3   3   3 2364.17 193.991   6
  -3  -3  -3 2561.16 187.442   3
  -3  -3  -3 2004.37 142.644   5
   3   3   4 2214.84 147.182   2
   3   3   4 2108.16 182.372   6
  -3  -3  -4 2344.14 142.716   2
  -3  -3  -4 2141.36 172.313   3
  -3  -3  -4 2050.51 154.559   5
  -3  -3  -5 18778.9 508.026   5
  -3  -3  -5 17979.3 516.929   4
   3   3   5 18583.3 463.810   2
  -3  -3  -5 17788.0 438.242   2
  -3  -3  -5 17903.4 535.564   3
   3   3   5 17873.7 564.477   6
  -3  -3  -6 63208.0 1199.97   5
  -3  -3  -6 66904.8 1232.01   4
   3   3   6 65131.0 1123.03   2
   3   3   6 64687.0 1303.85   6
  -3  -3  -6 65584.6 1254.56   3
  -3  -3  -7 22560.5 624.410   5
  -3  -3  -7 23290.7 644.625   4
   3   3   7 22476.3 549.453   2
  -3  -3  -7 20847.1 497.631   2
   3   3   7 23222.1 701.134   6
  -3  -3  -7 22298.1 642.816   3
  -3  -3  -8 3839.05 257.477   5
  -3  -3  -8 3607.48 255.913   4
   3   3   8 3486.35 205.873   2
   3   3   8 3735.69 289.351   6
  -3  -3  -8 3264.06 244.844   3
  -3  -3  -9 818.326 140.366   5
  -3  -3  -9 988.975 158.410   3
  -3  -3  -9 881.711 152.772   4
   3   3   9 1055.81 180.878   6
   3   3   9 638.131 102.864   2
  -3  -3 -10 289.558 118.788   5
  -3  -3 -10 79.0705 92.8106   3
  -3  -3 -10 124.286 92.0160   4
   3   3  10 71.7480 104.421   6
   3   3  10 54.5620 65.4985   2
  -3  -3 -11 720.289 164.596   5
  -3  -3 -11 732.581 153.919   3
  -3  -3 -11 922.588 168.207   4
   3   3  11 781.605 173.745   6
  -3  -4  12-7.96142 85.5971   7
   3   4 -12 20.9476 114.356   1
  -3  -4  11 554.272 123.233   7
   3   4 -11 435.353 136.732   1
  -3  -4  10 417.957 106.949   7
   3   4 -10 518.302 133.039   1
   3   4  -9 481.120 63.1684   4
  -3  -4   9 547.328 112.271   7
   3   4  -9 587.413 141.735   1
  -3  -4   9 592.686 111.016   3
   3   4  -8 915.252 77.1011   4
  -3  -4   8 883.782 126.927   7
  -3  -4   8 807.307 117.925   3
   3   4  -7 1812.02 103.962   4
  -3  -4   7 1727.34 155.958   3
   3   4  -7 1835.19 200.780   1
   3   4  -7 1600.97 140.686   5
   3   4  -6-41.1606 77.8789   1
   3   4  -6 33.3377 35.1423   4
  -3  -4   6 89.8644 67.5754   3
  -3  -4   5 47.0936 62.9091   3
   3   4  -5 158.043 52.8299   5
   3   4  -5 125.197 80.0081   1
   3   4  -5 115.651 65.5073   6
   3   4  -4 2025.95 163.994   6
   3   4  -4 2293.66 196.307   1
  -3  -4   4 2370.73 174.010   3
   3   4  -4 2211.46 129.675   5
   3   4  -3 6401.84 211.323   4
   3   4  -3 6350.69 294.988   6
   3   4  -3 6405.92 316.991   1
  -3  -4   3 5669.78 277.168   3
   3   4  -3 6037.54 202.707   5
   3   4  -2 2085.78 174.034   6
  -3  -4   2 2119.89 168.107   3
   3   4  -2 1747.30 170.311   1
   3   4  -2 1782.29 99.2376   5
   3   4  -1 2432.33 112.067   5
   3   4  -1 2622.54 196.764   6
  -3  -4   1 2448.87 183.767   3
   3   4  -1 2347.30 192.747   1
   3   4   0 4323.48 151.946   5
   3   4   0 4608.17 187.814   4
   3   4   0 4725.25 263.382   6
  -3  -4   0 4323.68 245.925   3
  -3  -4   0 4374.05 164.608   5
   3   4   0 3972.19 242.531   1
   3   4   1 8833.69 361.036   1
   3   4   1 8990.80 252.288   5
   3   4   1 10118.2 318.194   2
   3   4   1 9534.43 292.115   4
  -3  -4  -1 9694.52 329.126   2
   3   4   1 9465.85 385.120   6
  -3  -4  -1 9667.48 376.846   3
  -3  -4  -1 9633.19 275.634   5
   3   4   2 4659.65 255.850   1
   3   4   2 4998.71 217.936   2
   3   4   2 4794.08 278.654   6
  -3  -4  -2 5235.23 233.948   2
  -3  -4  -2 4950.42 204.917   5
  -3  -4  -2 5021.17 273.887   3
   3   4   3 1563.89 125.546   2
   3   4   3 1459.14 149.088   1
  -3  -4  -3 1749.46 134.888   2
  -3  -4  -3 1909.78 177.303   3
   3   4   3 1181.12 151.911   6
  -3  -4  -3 1550.99 128.745   5
  -3  -4  -4 922.436 131.170   3
  -3  -4  -4 948.165 112.771   5
   3   4   4 1207.54 113.827   2
  -3  -4  -4 1163.70 111.287   2
   3   4   4 1159.24 152.268   6
  -3  -4  -5 940.013 138.979   3
  -3  -4  -5 865.356 115.316   5
  -3  -4  -5 993.318 133.271   4
  -3  -4  -5 1183.33 109.445   2
   3   4   5 1022.78 108.927   2
   3   4   5 860.117 144.518   6
  -3  -4  -6 4972.70 266.724   5
  -3  -4  -6 5011.18 279.614   4
   3   4   6 5304.03 236.717   2
  -3  -4  -6 5271.64 219.654   2
   3   4   6 5183.74 328.305   6
  -3  -4  -6 4953.37 301.907   3
  -3  -4  -7 9827.88 419.494   4
   3   4   7 9279.78 329.507   2
   3   4   7 9625.31 463.994   6
  -3  -4  -7 9159.84 389.242   5
  -3  -4  -7 9063.81 420.022   3
  -3  -4  -8 3815.43 266.356   5
  -3  -4  -8 3910.53 274.386   4
   3   4   8 3890.36 211.815   2
   3   4   8 3393.22 294.447   6
  -3  -4  -8 3453.11 274.947   3
  -3  -4  -9 286.481 104.719   5
  -3  -4  -9 246.479 105.982   3
  -3  -4  -9 244.423 111.923   4
   3   4   9 422.732 148.214   6
  -3  -4 -10 825.106 158.527   5
  -3  -4 -10 858.168 163.450   3
  -3  -4 -10 977.449 178.017   4
   3   4  10 801.490 183.575   6
  -3  -5  11 581.897 126.866   7
   3   5 -11 411.095 154.337   1
   3   5 -10 269.846 117.277   1
  -3  -5  10 137.684 90.0957   7
  -3  -5  10 278.956 101.412   3
   3   5  -9 180.928 106.909   1
  -3  -5   9 169.980 79.6960   7
  -3  -5   9 39.1066 65.2437   3
   3   5  -8 1330.38 189.815   1
  -3  -5   8 1664.12 165.245   3
   3   5  -7 1778.20 208.934   1
   3   5  -7 1544.98 87.0116   4
  -3  -5   7 1759.20 172.047   3
   3   5  -6 1610.93 190.000   1
   3   5  -6 1673.72 94.4773   4
  -3  -5   6 1676.80 161.788   3
   3   5  -5 1749.65 104.091   4
  -3  -5   5 1770.81 170.556   3
   3   5  -5 1879.12 171.127   6
   3   5  -5 1943.44 206.165   1
   3   5  -5 1779.98 115.830   5
   3   5  -4 1636.18 101.841   4
   3   5  -4 1724.43 187.103   1
   3   5  -4 1717.41 167.200   6
  -3  -5   4 1671.42 162.553   3
   3   5  -4 1745.82 101.220   5
   3   5  -3 1612.23 176.726   1
  -3  -5   3 1513.15 156.974   3
   3   5  -3 1441.96 159.883   6
   3   5  -3 1716.71 86.5844   5
   3   5  -2 1362.07 67.2076   5
   3   5  -2 1503.24 172.979   1
  -3  -5   2 1523.70 159.371   3
   3   5  -2 1340.86 152.758   6
  -3  -5   1-29.7313 76.2803   3
   3   5  -1 110.380 27.1937   5
   3   5  -1 112.551 75.3460   1
   3   5  -1 46.5609 38.2492   4
   3   5  -1 167.628 82.1106   6
  -3  -5   0 569.101 116.007   3
   3   5   0 544.076 72.4003   4
   3   5   0 560.818 112.110   1
   3   5   0 527.759 107.767   6
  -3  -5  -1 511.258 64.2092   5
  -3  -5  -1 499.521 108.723   3
   3   5   1 614.206 114.155   1
   3   5   1 541.482 116.924   6
   3   5   2 1155.56 143.199   1
  -3  -5  -2 1062.51 145.158   3
   3   5   2 1008.33 149.328   6
  -3  -5  -2 1043.31 95.5741   5
  -3  -5  -3 1274.28 165.833   3
   3   5   3 891.413 135.499   1
   3   5   3 1233.18 165.379   6
  -3  -5  -3 1062.14 106.668   5
  -3  -5  -4 1405.81 170.186   3
   3   5   4 1521.96 129.116   2
   3   5   4 1446.28 175.742   6
  -3  -5  -4 1654.71 139.105   5
   3   5   5 3978.06 203.916   2
   3   5   5 4154.99 304.754   6
  -3  -5  -5 3868.32 285.216   3
  -3  -5  -5 4160.03 233.695   5
  -3  -5  -6 810.597 140.470   4
  -3  -5  -6 690.526 134.532   3
  -3  -5  -6 791.252 118.751   5
   3   5   6 710.005 152.676   6
   3   5   6 693.593 100.195   2
  -3  -5  -7 86.1368 94.2878   3
  -3  -5  -7 87.4652 74.7626   5
   3   5   7-38.3232 53.6418   2
   3   5   7 8.15734 94.1856   6
  -3  -5  -8 140.916 105.959   3
  -3  -5  -8 138.037 92.7440   5
  -3  -5  -8 54.9961 111.808   4
   3   5   8 118.278 116.540   6
  -3  -5  -9-3.77564 96.4441   4
  -3  -5  -9 126.757 90.7082   5
  -3  -5  -9 51.9772 106.682   3
   3   5   9-1.06771 108.173   6
   3   6 -10 272.321 133.995   1
  -3  -6  10 223.015 109.665   7
  -3  -6  10 81.4924 84.5567   3
   3   6  -9 512.962 155.383   1
  -3  -6   9 347.406 113.367   7
  -3  -6   9 519.760 116.612   3
   3   6  -8 657.405 154.013   1
  -3  -6   8 625.266 124.293   3
   3   6  -7 549.733 146.249   1
  -3  -6   7 467.908 111.029   3
  -3  -6   6 1541.53 173.999   3
   3   6  -6 1636.27 205.402   1
   3   6  -5 4898.53 292.553   6
  -3  -6   5 4798.01 289.486   3
   3   6  -5 4520.11 325.015   1
   3   6  -4 4131.92 273.605   6
  -3  -6   4 4369.12 274.328   3
   3   6  -4 4149.95 299.510   1
   3   6  -3 847.662 149.937   1
  -3  -6   3 650.612 132.651   3
   3   6  -3 1004.32 147.760   6
  -3  -6   2 214.352 102.668   3
   3   6  -2 140.499 80.1363   1
   3   6  -2 244.706 88.7069   6
  -3  -6   1 384.222 104.309   3
   3   6  -1 327.355 61.7220   4
   3   6  -1 228.935 93.7048   1
   3   6  -1 407.462 115.243   6
   3   6   0 2766.68 235.623   1
   3   6   0 3244.97 253.584   6
  -3  -6   0 2861.11 238.502   3
  -3  -6  -1 1714.66 195.451   3
   3   6   1 1809.83 188.409   1
   3   6   1 2218.32 219.822   6
  -3  -6  -2 1061.75 163.056   3
   3   6   2 1059.16 151.789   1
   3   6   2 1122.58 168.637   6
  -3  -6  -2 952.568 81.2462   5
  -3  -6  -3 1090.96 164.417   3
  -3  -6  -3 826.583 87.9483   5
   3   6   3 886.836 140.958   1
   3   6   3 860.384 154.037   6
  -3  -6  -4 773.909 142.829   3
  -3  -6  -4 707.224 96.5401   5
   3   6   4 973.895 174.405   6
  -3  -6  -5 363.192 118.228   3
  -3  -6  -5 328.827 83.6163   5
   3   6   5 386.526 132.424   6
  -3  -6  -6 616.476 159.136   3
  -3  -6  -6 430.405 96.6422   5
   3   6   6 662.968 157.198   6
  -3  -6  -7 215.022 128.250   3
  -3  -6  -7 146.132 80.6870   5
   3   6   7 295.977 122.952   6
  -3  -6  -8 287.036 120.549   3
  -3  -6  -8 114.509 119.021   4
   3   6   8 215.406 125.790   6
   3   7  -8 8.19869 124.508   1
  -3  -7   8 79.2417 84.1171   3
  -3  -7   7 479.881 122.559   3
   3   7  -7 186.166 124.872   1
  -3  -7   6 265.294 95.3407   3
   3   7  -6 244.576 113.919   1
  -3  -7   5 806.750 144.062   3
   3   7  -5 749.226 139.392   6
   3   7  -5 547.397 144.078   1
  -3  -7   4 1507.89 186.972   3
   3   7  -4 1260.59 194.474   1
   3   7  -4 1092.63 165.890   6
  -3  -7   3 965.448 159.721   3
   3   7  -3 954.303 171.613   1
   3   7  -3 942.898 154.159   6
  -3  -7   2 17.0188 84.2573   3
   3   7  -2 191.977 100.868   1
   3   7  -2-47.9104 97.7549   6
  -3  -7   1 483.801 128.946   3
   3   7  -1 701.759 142.653   6
   3   7  -1 423.212 123.205   1
   3   7   0 2690.60 249.166   1
   3   7   0 2686.05 256.239   6
  -3  -7   0 2685.51 246.563   3
   3   7   1 3296.97 273.264   1
   3   7   1 3255.04 278.897   6
  -3  -7  -1 3361.55 281.825   3
  -3  -7  -2 1806.09 216.132   3
   3   7   2 1715.58 203.068   1
   3   7   2 2192.74 237.821   6
  -3  -7  -3 1702.88 212.687   3
   3   7   3 1486.95 182.905   1
   3   7   3 1626.99 214.256   6
  -3  -7  -4 1713.64 217.457   3
   3   7   4 1806.43 232.561   6
  -3  -7  -5 234.661 130.316   3
   3   7   5 335.908 138.451   6
  -3  -7  -6-4.58240 101.135   3
   3   7   6 219.277 129.139   6
  -3  -8   5 495.603 135.743   3
   3   8  -5 504.134 149.872   1
  -3  -8   4 238.706 115.676   3
   3   8  -4 86.9209 112.738   1
   3   8  -4 86.1391 105.514   6
  -3  -8   3 66.6615 99.1723   3
   3   8  -3 189.331 117.514   1
   3   8  -3-81.6189 109.540   6
  -3  -8   2 228.255 107.046   3
   3   8  -2 203.734 122.833   6
   3   8  -2 207.882 116.965   1
  -3  -8   1 531.846 148.463   3
   3   8  -1 556.564 145.596   1
   3   8  -1 554.848 144.894   6
  -3  -8   0 1551.13 209.897   3
   3   8   0 1220.55 198.965   1
   3   8   0 1440.67 208.342   6
  -3  -8  -1 2039.08 246.867   3
   3   8   1 2039.76 230.028   1
   3   8   1 2121.59 246.719   6
   3   8   2 2632.90 259.448   1
   3   8   2 2746.89 284.860   6
  -3  -8  -2 2800.89 288.504   3
  -3  -8  -3 1403.11 228.281   3
   3   8   3 1685.76 228.583   6
   4 -11  -1 467.669 137.093   3
   4 -11   0 523.357 125.937   3
   4 -11   1 672.310 131.806   3
   4 -11   2 210.128 83.7563   2
   4 -10  -6 888.196 174.910   3
   4 -10  -6 597.099 121.447   4
   4 -10  -5 1136.74 188.163   3
   4 -10  -5 912.198 127.802   4
   4 -10  -4 1502.39 198.520   3
   4 -10  -4 1311.63 138.940   4
  -4  10   4 1362.66 141.878   6
   4 -10  -3 1604.44 203.862   3
   4 -10  -3 1362.77 135.713   4
   4 -10  -2 1812.75 199.838   3
   4 -10  -2 1718.32 144.311   4
   4 -10  -1 841.527 102.071   4
   4 -10  -1 1068.63 158.812   3
   4 -10   0 141.837 88.5914   3
   4 -10   0 171.679 67.5734   2
   4 -10   1 396.187 102.897   3
   4 -10   1 328.089 79.4626   2
   4 -10   2 892.932 122.364   3
   4 -10   2 979.385 126.850   2
   4 -10   3 373.744 95.5385   3
   4 -10   3 372.997 100.007   2
   4 -10   4 63.9943 74.4153   2
   4 -10   5 148.537 85.8228   2
   4 -10   6 365.745 120.599   2
  -4   9   8 2243.60 241.759   7
   4  -9  -8 1852.57 242.893   3
   4  -9  -8 1719.78 187.078   4
   4  -9  -7 1728.82 221.389   3
   4  -9  -7 1819.51 184.983   4
  -4   9   7 1975.29 216.609   7
   4  -9  -6 1780.89 171.487   4
  -4   9   6 1931.09 209.556   7
   4  -9  -6 1913.31 219.099   3
   4  -9  -5 1059.23 128.276   4
   4  -9  -5 1104.50 173.900   3
  -4   9   5 874.499 109.309   6
  -4   9   5 1090.88 157.850   7
   4  -9  -4 2058.99 166.689   4
  -4   9   4 2351.06 212.557   7
  -4   9   4 2080.82 156.819   6
   4  -9  -4 2069.87 210.101   3
   4  -9  -3 3708.55 209.405   4
   4  -9  -3 3674.42 265.515   3
   4  -9  -2 2775.50 171.540   4
   4  -9  -2 3088.97 154.465   2
   4  -9  -2 3034.08 232.284   3
   4  -9  -1 2041.47 137.001   2
   4  -9  -1 2002.57 140.202   4
   4  -9  -1 2196.11 190.962   3
   4  -9   0 3495.97 170.663   4
   4  -9   0 3360.25 186.725   2
   4  -9   0 2872.00 212.979   3
   4  -9   1 3026.36 148.303   4
   4  -9   1 3029.55 188.905   2
   4  -9   1 2954.00 207.043   3
   4  -9   2 2126.15 115.747   4
   4  -9   2 2217.55 170.903   2
   4  -9   2 2405.61 175.803   3
  -4   9  -3 1120.23 121.075   5
  -4   9  -3 1511.51 119.732   1
   4  -9   3 1423.36 148.693   2
   4  -9   3 1324.40 128.713   3
  -4   9  -4 951.572 120.102   5
   4  -9   4 1266.64 149.902   2
   4  -9   4 1214.00 115.333   3
  -4   9  -4 1024.15 106.321   1
   4  -9   5 1779.89 185.356   2
  -4   9  -5 1584.66 158.252   5
  -4   9  -6 1611.88 166.542   5
   4  -9   6 1763.45 196.356   2
   4  -9   7 369.795 120.412   2
   4  -9   8 179.087 106.930   2
   4  -8  -9 1764.67 192.261   4
  -4   8   9 1905.14 226.970   7
   4  -8  -8 1421.64 165.233   4
  -4   8   8 1299.66 185.741   7
  -4   8   7 1198.16 168.985   7
  -4   8   7 1378.20 125.851   6
   4  -8  -7 1336.34 152.770   4
   4  -8  -6 1625.35 190.674   3
   4  -8  -6 1793.23 167.860   4
  -4   8   6 1642.97 131.400   6
  -4   8   6 1874.42 189.300   7
   4  -8  -5 3239.49 208.469   4
  -4   8   5 3663.14 190.405   6
  -4   8   5 3579.99 241.831   7
   4  -8  -5 3669.23 261.373   3
   4  -8  -4 6167.93 270.907   4
  -4   8   4 6351.46 306.316   7
  -4   8   4 6257.93 244.217   6
   4  -8  -4 6043.52 319.288   3
   4  -8  -3 7722.04 296.210   4
  -4   8   3 7822.81 333.448   7
   4  -8  -3 7810.37 222.653   2
   4  -8  -3 7628.13 296.561   6
   4  -8  -3 7729.36 309.817   1
   4  -8  -3 8017.58 355.248   3
   4  -8  -2 3306.91 180.645   4
   4  -8  -2 3552.85 159.488   2
   4  -8  -2 3481.66 191.595   1
   4  -8  -2 3275.10 198.375   6
   4  -8  -2 3431.36 224.017   3
   4  -8  -2 3505.98 213.808   5
   4  -8  -1 401.612 70.1451   1
   4  -8  -1 403.458 65.0204   2
   4  -8  -1 339.886 77.4180   5
   4  -8  -1 560.936 102.068   3
   4  -8  -1 334.218 79.1677   6
   4  -8  -1 445.881 71.9398   4
   4  -8   0 930.064 109.281   5
   4  -8   0 960.613 95.7499   4
   4  -8   0 1128.24 97.0766   1
   4  -8   0 1185.26 111.840   2
   4  -8   0 1095.64 98.4683   7
   4  -8   0 1346.96 135.302   3
   4  -8   1 3915.87 203.913   5
   4  -8   1 4135.55 169.263   1
   4  -8   1 3982.43 172.655   4
   4  -8   1 4224.68 181.261   7
   4  -8   1 3902.83 204.960   2
   4  -8   1 4584.58 227.965   3
   4  -8   2 4668.03 222.480   5
  -4   8  -2 4961.46 185.262   1
   4  -8   2 5171.04 179.757   1
   4  -8   2 4670.53 179.194   4
   4  -8   2 4740.28 186.326   7
   4  -8   2 4876.79 241.571   2
   4  -8   2 4860.14 223.759   3
  -4   8  -2 4894.64 238.691   5
   4  -8   3 3443.69 191.961   5
   4  -8   3 3113.80 137.360   4
   4  -8   3 3212.50 144.221   7
   4  -8   3 2923.86 198.131   2
   4  -8   3 3170.32 167.781   3
  -4   8  -3 3221.25 206.799   5
   4  -8   4 4101.13 152.839   4
   4  -8   4 4361.60 253.412   2
   4  -8   4 4164.48 179.810   3
  -4   8  -4 4515.68 250.929   5
   4  -8   5 5253.54 190.165   3
   4  -8   5 5393.63 295.150   2
  -4   8  -5 4995.76 277.791   5
   4  -8   6 2884.22 231.408   2
  -4   8  -6 3079.24 186.215   1
  -4   8  -6 2938.01 222.827   5
  -4   8  -7 214.249 88.4462   5
   4  -8   7 259.726 104.450   2
  -4   8  -7 378.688 82.8485   1
  -4   8  -8 544.687 127.718   5
   4  -8   8 755.878 142.757   2
  -4   8  -9 1591.91 201.412   5
   4  -8   9 1826.00 217.080   2
  -4   7  11 214.917 115.786   7
   4  -7 -11 231.364 108.519   4
  -4   7  10 2.80236 90.5978   7
   4  -7 -10-32.6171 80.4982   4
   4  -7  -9 1229.21 158.507   4
  -4   7   9 1287.40 177.966   7
   4  -7  -8 770.441 130.077   4
  -4   7   8 662.423 137.878   7
  -4   7   8 522.061 80.5762   6
   4  -7  -7 144.452 78.2129   4
  -4   7   7 46.4776 83.4924   7
  -4   7   7 206.340 59.4659   6
  -4   7   6 1024.64 131.370   7
   4  -7  -6 795.843 117.698   4
  -4   7   6 812.677 85.3119   6
  -4   7   5 675.671 115.391   7
   4  -7  -5 884.737 116.171   4
  -4   7   5 617.067 74.7836   6
   4  -7  -4 141.210 64.7757   4
   4  -7  -4 214.012 65.8129   1
  -4   7   4 42.0870 68.8671   7
  -4   7   4 72.2970 43.1000   6
   4  -7  -4 111.725 45.4571   6
   4  -7  -4 110.038 33.8281   2
   4  -7  -3 2214.84 154.142   4
  -4   7   3 2489.16 172.352   7
   4  -7  -3 2202.76 111.869   2
   4  -7  -3 2165.01 136.483   6
   4  -7  -3 2205.37 147.022   1
   4  -7  -3 2257.21 180.566   5
   4  -7  -3 2201.13 172.676   3
   4  -7  -2 4156.69 200.329   4
  -4   7   2 4148.21 210.342   7
   4  -7  -2 4203.85 190.412   7
   4  -7  -2 4223.46 169.715   2
   4  -7  -2 3879.98 183.338   1
   4  -7  -2 4006.28 194.377   6
   4  -7  -2 4173.38 223.900   3
   4  -7  -2 4208.60 233.982   5
   4  -7  -1 7757.12 268.487   4
  -4   7   1 7392.66 276.992   7
   4  -7  -1 7734.63 249.644   7
   4  -7  -1 7459.85 250.064   2
   4  -7  -1 7830.62 243.713   1
   4  -7  -1 7407.46 279.494   6
   4  -7  -1 7245.89 287.445   3
   4  -7  -1 7732.85 311.104   5
   4  -7   0 1779.12 124.501   4
   4  -7   0 2036.94 108.576   1
   4  -7   0 2111.42 120.264   7
   4  -7   0 1929.51 131.941   2
   4  -7   0 2184.26 157.248   6
   4  -7   0 2273.51 152.654   3
   4  -7   0 2040.24 154.807   5
   4  -7   1 1635.62 136.135   5
   4  -7   1 1539.86 85.5001   1
   4  -7   1 1722.21 116.048   4
   4  -7   1 1569.12 98.0329   7
   4  -7   1 1453.00 123.429   2
   4  -7   1 1528.11 137.776   6
   4  -7   1 1531.04 119.002   3
  -4   7  -1 1596.94 140.713   5
   4  -7   2 743.042 82.3290   3
  -4   7  -2 766.802 106.472   5
  -4   7  -2 720.862 61.6717   1
   4  -7   2 901.864 107.869   2
   4  -7   2 768.127 98.3291   5
   4  -7   2 772.454 68.5692   7
   4  -7   2 737.540 77.3338   4
   4  -7   3 1283.71 120.742   5
  -4   7  -3 1292.45 133.927   5
   4  -7   3 1204.23 126.675   2
   4  -7   3 1321.73 100.228   4
   4  -7   3 1402.49 81.5588   7
   4  -7   3 1238.76 93.0298   3
  -4   7  -3 1445.18 92.7199   1
   4  -7   4 3611.95 122.384   7
   4  -7   4 3425.03 148.519   4
   4  -7   4 3597.53 217.738   2
   4  -7   4 3379.63 136.198   3
  -4   7  -4 3501.88 158.697   1
  -4   7  -4 3426.46 224.130   5
   4  -7   5 8522.70 233.608   4
   4  -7   5 8690.49 192.576   7
   4  -7   5 9032.94 218.868   3
   4  -7   5 9059.67 367.403   2
  -4   7  -5 9098.32 375.750   5
   4  -7   6 1960.81 184.336   2
  -4   7  -6 1826.48 180.732   5
  -4   7  -7 364.251 77.2788   1
  -4   7  -7 104.784 82.7097   5
   4  -7   7 393.923 108.154   2
  -4   7  -8 2611.88 184.221   1
   4  -7   8 2522.07 220.426   2
  -4   7  -8 2711.01 240.404   5
  -4   7  -9 3119.72 215.695   1
   4  -7   9 3486.04 270.395   2
  -4   7  -9 3595.27 283.155   5
  -4   7 -10 1414.72 205.481   5
   4  -7  10 1369.04 187.115   2
  -4   6  11 97.6735 93.7624   7
   4  -6 -11 98.7021 88.3151   4
   4  -6 -10 107.823 87.5749   4
  -4   6  10 291.580 111.783   7
  -4   6   9 436.118 112.735   7
   4  -6  -9 498.854 110.405   4
  -4   6   9 547.426 80.0262   6
   4  -6  -8 2302.28 186.350   4
  -4   6   8 2594.14 210.874   7
  -4   6   8 2277.44 137.505   6
   4  -6  -7 2095.16 173.512   4
  -4   6   7 2048.36 180.345   7
  -4   6   7 1967.79 118.965   6
   4  -6  -6 1417.87 141.745   4
  -4   6   6 1222.28 133.248   7
  -4   6   6 1261.28 88.3440   6
   4  -6  -5 71.7946 52.6775   1
  -4   6   5 68.9471 63.8446   7
   4  -6  -5 111.727 68.8227   4
   4  -6  -5 105.337 25.7634   2
  -4   6   5 18.7612 29.5193   6
   4  -6  -4 681.243 58.6775   2
   4  -6  -4 643.676 80.7549   1
   4  -6  -4 720.317 95.6966   4
  -4   6   4 629.587 93.3588   7
  -4   6   4 554.273 58.0610   6
   4  -6  -4 574.365 59.8856   6
   4  -6  -3 1461.63 126.150   4
   4  -6  -3 1523.48 94.6023   2
  -4   6   3 1276.77 114.568   7
   4  -6  -3 1490.42 115.441   7
   4  -6  -3 1333.64 90.5160   6
   4  -6  -3 1612.74 148.539   5
   4  -6  -3 1397.23 104.784   1
   4  -6  -2 357.777 58.0316   2
   4  -6  -2 434.208 86.8460   5
   4  -6  -2 415.816 71.5912   4
   4  -6  -2 425.055 64.9008   7
  -4   6   2 346.837 67.3893   7
   4  -6  -2 326.918 54.6184   6
   4  -6  -2 369.821 53.3733   1
   4  -6  -1 6931.16 254.863   4
  -4   6   1 6929.14 237.693   7
   4  -6  -1 6811.11 218.540   7
   4  -6  -1 6726.34 230.228   2
   4  -6  -1 6957.10 195.300   1
   4  -6  -1 6843.17 236.885   6
   4  -6  -1 6541.45 243.158   3
   4  -6  -1 7038.92 292.646   5
  -4   6   0 9683.69 278.985   7
   4  -6   0 10120.7 214.879   1
   4  -6   0 10306.1 312.260   4
   4  -6   0 10314.2 260.393   7
   4  -6   0 10683.5 310.319   2
   4  -6   0 9799.13 303.145   6
   4  -6   0 10104.9 294.147   3
  -4   6   0 10248.2 346.744   5
   4  -6   0 11460.1 369.751   5
   4  -6   1 4012.52 140.245   7
   4  -6   1 4196.59 197.491   2
   4  -6   1 3977.12 190.994   6
   4  -6   1 3972.63 164.163   3
  -4   6  -1 4004.02 214.862   5
   4  -6   1 4341.21 217.814   5
   4  -6   2 503.488 45.4632   7
   4  -6   2 448.734 54.0638   3
  -4   6  -2 444.759 85.4636   5
  -4   6  -2 414.227 36.3855   1
   4  -6   2 353.493 75.6674   2
   4  -6   2 546.287 85.5722   5
   4  -6   2 505.970 79.8601   6
  -4   6  -3 945.567 119.593   5
   4  -6   3 939.344 105.828   5
   4  -6   3 1055.13 55.1675   7
   4  -6   3 1085.48 118.279   2
   4  -6   3 1125.82 115.588   6
   4  -6   3 1022.49 65.8527   3
  -4   6  -3 1003.94 65.6016   1
   4  -6   4 3237.11 154.919   4
   4  -6   4 3549.93 82.6518   7
   4  -6   4 3437.63 105.193   3
   4  -6   4 3756.16 214.558   2
  -4   6  -4 3028.54 133.491   1
  -4   6  -4 3438.87 221.859   5
  -4   6  -5 3103.68 149.686   1
   4  -6   5 2954.88 142.281   4
   4  -6   5 3029.18 207.392   2
  -4   6  -5 3045.08 214.592   5
  -4   6  -6 1446.33 164.174   5
   4  -6   6 1574.22 102.802   4
   4  -6   6 1693.86 167.221   2
   4  -6   7 5388.25 194.391   4
  -4   6  -7 5474.23 237.620   1
   4  -6   7 5934.89 314.192   2
  -4   6  -7 5692.86 315.266   5
  -4   6  -8 4283.70 223.222   1
   4  -6   8 4907.31 289.532   2
  -4   6  -8 4515.01 300.787   5
  -4   6  -9 2635.27 188.955   1
   4  -6   9 2836.82 233.506   2
  -4   6  -9 2433.52 235.027   5
  -4   6 -10 1710.06 210.794   5
  -4   6 -10 1585.43 163.213   1
   4  -6  10 2175.85 214.790   2
  -4   6 -11 1842.75 233.496   5
   4  -6  11 1563.47 196.536   2
  -4   6 -11 1121.94 155.336   1
   4  -5 -12 555.181 126.396   4
  -4   5  12 526.505 136.246   7
   4  -5 -11 1221.53 158.657   4
  -4   5  11 1698.47 183.194   7
   4  -5 -10 1517.55 168.260   4
  -4   5  10 1561.19 170.966   7
   4  -5  -9 971.864 135.555   4
  -4   5   9 929.560 92.9111   6
  -4   5   9 881.067 132.331   7
   4  -5  -8 3277.08 217.001   4
  -4   5   8 3748.16 229.967   7
  -4   5   8 3180.01 77.8580   2
  -4   5   8 3151.21 146.616   6
   4  -5  -7 3233.65 207.019   4
  -4   5   7 3045.78 200.849   7
  -4   5   7 3335.21 97.8960   2
  -4   5   7 3220.34 133.073   6
   4  -5  -6 6223.46 275.735   4
  -4   5   6 5537.89 260.361   7
  -4   5   6 6137.02 157.272   2
  -4   5   6 6456.71 172.549   6
   4  -5  -5 5367.60 158.991   2
   4  -5  -5 5304.08 247.220   4
  -4   5   5 5786.27 245.128   7
  -4   5   5 5828.65 145.814   6
  -4   5   5 5693.35 160.380   2
   4  -5  -4 6971.86 200.823   2
   4  -5  -4 6757.50 273.003   4
  -4   5   4 6979.28 254.702   7
   4  -5  -4 7418.37 257.951   7
  -4   5   4 7459.74 196.428   2
   4  -5  -4 7194.54 311.481   5
   4  -5  -3 3594.27 143.758   1
   4  -5  -3 3383.58 141.908   2
   4  -5  -3 3387.74 184.995   4
  -4   5   3 3242.01 159.461   7
   4  -5  -3 3745.76 168.111   7
  -4   5   3 3324.03 132.803   2
   4  -5  -3 3289.41 109.156   6
   4  -5  -3 3465.86 210.616   5
   4  -5  -2 16360.0 327.989   1
   4  -5  -2 16139.7 424.161   4
   4  -5  -2 16616.9 371.371   2
  -4   5   2 15968.1 373.838   7
   4  -5  -2 16172.2 328.248   6
   4  -5  -2 16279.2 373.176   7
   4  -5  -2 17259.0 482.068   5
   4  -5  -1 11351.0 275.642   7
   4  -5  -1 10476.7 324.757   4
  -4   5   1 10658.1 274.857   7
   4  -5  -1 10587.3 293.213   2
   4  -5  -1 10406.1 211.715   1
   4  -5  -1 10517.7 264.057   6
  -4   5   1 10456.9 344.739   5
   4  -5  -1 11274.4 373.927   5
  -4   5   0 19689.2 394.045   7
   4  -5   0 19925.4 381.888   7
   4  -5   0 20580.3 457.212   2
   4  -5   0 20406.6 421.997   6
  -4   5   0 20369.5 513.920   5
   4  -5   0 20232.4 406.006   3
   4  -5   0 20561.1 525.670   5
   4  -5   1 2919.16 102.901   7
   4  -5   1 2855.17 142.445   6
   4  -5   1 2682.64 153.868   2
   4  -5   1 3149.75 119.697   3
  -4   5  -1 2746.24 182.120   5
   4  -5   1 2867.95 180.178   5
   4  -5   2 1590.58 134.579   5
   4  -5   2 1614.82 60.3721   7
   4  -5   2 1764.07 130.649   2
   4  -5   2 1641.94 113.662   6
   4  -5   2 1614.07 69.0284   3
  -4   5  -2 1604.95 143.591   5
   4  -5   3 2175.14 53.9355   3
  -4   5  -3 2293.10 80.1577   1
   4  -5   3 2355.09 157.434   2
  -4   5  -3 2145.28 166.875   5
   4  -5   4 9123.60 331.055   5
   4  -5   4 8169.53 263.550   4
  -4   5  -4 8751.66 217.938   1
   4  -5   4 8788.46 325.440   2
  -4   5  -4 8877.00 348.018   5
  -4   5  -5-11.6478 62.8939   5
   4  -5   5 93.5392 71.5393   2
   4  -5   5 64.8096 40.9059   4
  -4   5  -5 5.36225 32.3966   1
   4  -5   6 1975.58 123.706   4
   4  -5   6 1707.38 160.664   2
  -4   5  -6 2021.88 183.278   5
   4  -5   7 7336.10 244.541   4
   4  -5   7 7437.03 341.129   2
  -4   5  -7 7463.34 173.651   3
  -4   5  -7 7662.36 363.097   5
  -4   5  -8 2743.46 168.697   1
   4  -5   8 2657.29 214.645   2
  -4   5  -8 2724.08 233.688   5
  -4   5  -9 29.1224 84.5040   5
   4  -5   9 125.611 89.2147   2
  -4   5  -9-18.2188 57.1401   1
  -4   5 -10 1084.93 181.038   5
   4  -5  10 1180.22 159.745   2
  -4   5 -10 1142.13 137.769   1
  -4   5 -11 2797.49 283.557   5
  -4   5 -11 2408.75 205.756   1
   4  -5  11 3109.38 252.848   2
   4  -4 -13 293.750 112.617   4
  -4   4  13 43.6438 85.3058   7
  -4   4  12 1295.33 168.169   7
   4  -4 -12 1251.72 160.699   4
   4  -4 -11 2758.63 222.652   4
  -4   4  11 2289.68 200.810   7
   4  -4 -10 1462.69 162.167   4
  -4   4  10 1461.56 157.058   7
  -4   4  10 1335.94 118.795   6
   4  -4  -9 2077.92 173.256   4
  -4   4   9 1936.64 167.497   7
  -4   4   9 1773.44 116.015   6
  -4   4   8 2078.03 165.680   7
   4  -4  -8 2203.83 175.161   4
  -4   4   8 2426.89 119.658   2
  -4   4   8 2414.95 119.578   6
   4  -4  -7 4292.93 231.630   4
  -4   4   7 4718.92 163.299   2
  -4   4   7 4508.95 228.051   7
  -4   4   7 4367.77 139.922   6
   4  -4  -6 6429.03 272.825   4
  -4   4   6 6248.34 256.373   7
  -4   4   6 6385.67 191.313   2
  -4   4   6 6462.17 139.010   6
   4  -4  -5 8036.92 215.143   2
   4  -4  -5 7615.73 291.785   4
  -4   4   5 7489.66 269.943   7
   4  -4  -5 7815.39 275.468   7
  -4   4   5 8070.33 218.010   2
   4  -4  -4 3034.12 134.924   2
   4  -4  -4 3273.63 182.948   4
  -4   4   4 3034.00 160.413   7
   4  -4  -4 3322.41 163.815   7
  -4   4   4 3135.15 132.005   2
   4  -4  -4 3299.79 206.179   5
   4  -4  -3 11577.0 294.445   2
   4  -4  -3 11352.1 349.280   4
  -4   4   3 11783.3 306.566   7
   4  -4  -3 12086.8 312.413   7
  -4   4   3 11948.6 284.923   2
   4  -4  -3 11595.2 391.178   5
   4  -4  -2 13066.3 321.622   2
  -4   4   2 12891.4 303.777   7
  -4   4   2 13134.4 312.361   2
   4  -4  -2 12946.5 227.209   6
   4  -4  -2 13837.8 419.704   5
   4  -4  -2 13493.8 312.421   7
   4  -4  -1 19778.6 296.883   1
   4  -4  -1 20788.0 443.426   2
  -4   4   1 21124.1 387.940   7
   4  -4  -1 21868.2 393.235   7
   4  -4  -1 21024.7 360.994   6
  -4   4   1 21680.6 433.133   2
   4  -4  -1 18996.0 300.703   1
  -4   4   1 21042.3 516.176   5
   4  -4  -1 22376.9 544.196   5
   4  -4   0 8114.11 192.145   7
  -4   4   0 8126.15 192.792   7
   4  -4   0 8304.24 261.146   2
   4  -4   0 8412.08 209.096   6
  -4   4   0 8572.52 313.689   5
   4  -4   0 9137.57 321.758   5
  -4   4  -1 880.072 108.620   5
   4  -4   1 890.731 49.7703   7
  -4   4  -1 860.642 49.8919   7
   4  -4   1 945.657 93.0986   2
   4  -4   1 879.022 48.1993   3
   4  -4   1 1060.92 113.875   5
   4  -4   2 1089.10 112.949   5
  -4   4  -2 1072.18 118.840   5
   4  -4   2 1036.42 101.778   2
   4  -4   3 8632.72 313.946   5
  -4   4  -3 7883.69 162.276   1
   4  -4   3 8528.11 292.663   2
  -4   4  -3 8658.38 329.251   5
   4  -4   4 1704.26 140.872   5
   4  -4   4 1343.31 110.784   4
  -4   4  -4 1431.31 73.0710   1
   4  -4   4 1447.38 128.773   2
  -4   4  -4 1524.84 146.636   5
   4  -4   5 2006.49 131.608   4
  -4   4  -5 1805.47 96.2244   1
   4  -4   5 1699.55 148.541   2
  -4   4  -5 1630.69 157.374   5
   4  -4   6 11551.2 324.578   4
   4  -4   6 11741.6 401.766   2
  -4   4  -6 12370.0 446.435   5
   4  -4   7 7736.02 333.413   2
  -4   4  -7 6950.63 162.365   3
  -4   4  -7 8039.15 370.210   5
   4  -4   8 1159.50 145.465   2
  -4   4  -8 1232.07 77.2631   3
   4  -4   9 344.035 107.255   2
  -4   4  -9 737.869 149.573   5
   4  -4  10 59.3627 87.3035   2
  -4   4 -10 545.856 143.746   5
   4  -4  11 651.086 136.897   2
  -4   4 -11 750.581 165.533   5
   4  -4  12 1068.80 167.752   2
  -4   4 -12 1179.08 208.795   5
   4  -3 -13-70.8391 89.6685   4
  -4   3  13 143.151 95.3861   7
   4  -3 -12 1175.97 157.764   4
  -4   3  12 1242.67 158.874   7
   4  -3 -11 1954.45 187.180   4
  -4   3  11 2048.39 184.407   7
  -4   3  11 1841.48 147.809   6
   4  -3 -10 997.369 132.210   4
  -4   3  10 1003.09 130.724   7
  -4   3  10 750.135 93.1000   6
   4  -3  -9 91.3776 78.4237   4
  -4   3   9 54.7883 63.4684   7
  -4   3   9 73.6752 44.0515   6
   4  -3  -8 1119.42 128.043   4
  -4   3   8 1112.77 121.904   7
  -4   3   8 1377.27 91.6503   6
   4  -3  -7 4317.01 225.977   4
  -4   3   7 4707.40 188.071   2
  -4   3   7 4120.16 207.419   7
  -4   3   7 4208.93 132.602   6
   4  -3  -6 6219.10 260.531   4
  -4   3   6 6504.60 214.762   2
  -4   3   6 6653.66 249.450   7
  -4   3   6 5474.06 116.193   6
  -4   3   6 5708.13 120.539   6
   4  -3  -5 11164.0 392.586   5
   4  -3  -5 11328.9 336.441   7
   4  -3  -5 10860.1 278.134   2
   4  -3  -5 11226.9 353.601   4
  -4   3   5 10991.6 289.524   2
  -4   3   5 10681.2 316.971   7
   4  -3  -4 13922.3 330.552   2
   4  -3  -4 13681.1 394.819   4
  -4   3   4 13660.9 331.841   2
  -4   3   4 13739.6 350.442   7
   4  -3  -4 14257.6 362.138   7
   4  -3  -4 14669.0 442.128   5
   4  -3  -3 12528.1 273.611   1
   4  -3  -3 11993.9 315.310   2
  -4   3   3 12211.1 312.127   7
  -4   3   3 12421.5 309.417   2
   4  -3  -3 12891.1 316.501   7
   4  -3  -2 5435.77 146.574   1
   4  -3  -2 5220.64 195.705   2
  -4   3   2 5174.62 178.379   7
   4  -3  -2 5872.75 185.689   7
  -4   3   2 5404.78 190.457   2
   4  -3  -2 5439.01 161.935   3
  -4   3   2 5054.88 231.054   5
   4  -3  -1 22266.0 472.916   2
  -4   3   1 22322.1 410.707   7
   4  -3  -1 22331.0 408.854   7
   4  -3  -1 22131.0 380.949   3
   4  -3  -1 21810.5 348.666   1
  -4   3   1 22862.7 539.283   5
   4  -3   0 575.813 74.2764   2
  -4   3   0 519.984 84.9690   5
  -4   3   0 493.593 43.0593   7
   4  -3   0 563.548 40.5746   3
  -4   3  -1 1507.80 55.9049   7
   4  -3   1 1293.23 105.472   2
   4  -3   1 1307.56 47.9068   3
  -4   3  -1 1613.26 138.223   5
   4  -3   1 1461.47 125.319   5
   4  -3   2 7233.94 279.716   5
   4  -3   2 6410.79 243.059   2
  -4   3  -2 6316.33 129.332   1
  -4   3  -2 7411.55 245.924   2
  -4   3  -2 7009.42 285.652   5
   4  -3   3 22182.0 541.226   5
  -4   3  -3 21044.4 368.006   1
   4  -3   3 20916.1 500.535   2
  -4   3  -3 22486.3 498.698   2
  -4   3  -3 22047.8 564.765   5
  -4   3  -4 28.3386 28.4263   1
   4  -3   4 48.9050 48.9753   2
  -4   3  -4 15.1901 59.0542   5
   4  -3   4-20.6390 52.6029   5
   4  -3   4 21.0145 40.8641   4
   4  -3   5 6910.42 244.645   4
   4  -3   5 6559.90 275.348   2
  -4   3  -5 6601.46 304.718   5
   4  -3   6 4312.46 196.586   4
   4  -3   6 4579.13 234.726   2
  -4   3  -6 4021.24 100.112   3
  -4   3  -6 4621.69 264.970   5
  -4   3  -7 5293.83 294.761   5
   4  -3   7 5432.71 270.194   2
  -4   3  -7 4669.38 135.781   3
   4  -3   8 725.166 118.177   2
  -4   3  -8 759.267 132.754   5
  -4   3  -8 700.049 62.9424   3
  -4   3  -9 5043.07 324.665   5
   4  -3   9 5421.12 294.273   2
  -4   3 -10 2468.21 251.044   5
   4  -3  10 2517.57 210.740   2
  -4   3 -11 1921.68 233.304   5
   4  -3  11 1909.05 196.249   2
   4  -3  12 270.693 105.812   2
  -4   3 -12-4.72117 104.308   5
   4  -2 -13 738.835 129.399   4
  -4   2  13 685.209 130.181   7
   4  -2 -12 319.269 102.174   4
  -4   2  12 225.374 95.1319   7
   4  -2 -11 705.501 117.385   4
  -4   2  11 655.976 122.223   7
   4  -2 -10 866.378 120.381   4
  -4   2  10 749.013 115.106   7
   4  -2  -9 494.042 92.9259   4
  -4   2   9 651.731 104.837   7
  -4   2   9 422.292 61.7521   6
  -4   2   9 431.073 85.0825   2
  -4   2   8 1020.56 106.795   2
   4  -2  -8 1148.29 125.272   4
  -4   2   8 939.437 112.501   7
  -4   2   8 854.647 73.3361   6
   4  -2  -7 3623.26 203.331   4
  -4   2   7 3835.68 198.010   7
  -4   2   7 3742.22 134.622   6
   4  -2  -6 7118.54 254.542   1
   4  -2  -6 6988.48 275.499   4
  -4   2   6 7056.17 258.648   7
  -4   2   6 6725.29 166.492   6
   4  -2  -5 4874.91 186.023   2
   4  -2  -5 5100.51 198.136   1
   4  -2  -5 5087.41 226.346   4
  -4   2   5 4795.35 199.037   7
   4  -2  -5 5319.01 217.715   7
   4  -2  -5 4849.11 196.562   3
  -4   2   5 4256.26 100.798   6
   4  -2  -5 5216.33 256.796   5
   4  -2  -4 13484.2 337.341   2
   4  -2  -4 13398.1 329.244   1
   4  -2  -4 13427.1 384.709   4
  -4   2   4 13047.3 335.991   7
   4  -2  -4 13819.9 335.921   3
   4  -2  -4 13792.5 421.323   5
   4  -2  -3 1450.68 104.533   2
   4  -2  -3 1547.81 94.7776   1
  -4   2   3 1277.81 93.5731   7
   4  -2  -3 1703.78 100.140   3
   4  -2  -2 261.751 42.7511   1
  -4   2   2 137.639 41.5263   7
   4  -2  -2 257.530 25.3103   6
   4  -2  -2 273.949 58.2059   2
   4  -2  -2 314.544 46.3680   3
   4  -2  -1 1371.97 104.952   2
  -4   2   1 1364.19 79.5217   7
   4  -2  -1 1303.85 74.8433   1
   4  -2  -1 1249.36 75.1539   3
   4  -2  -1 1271.71 66.9048   6
  -4   2   1 1365.41 123.434   5
  -4   2   0 10626.1 212.261   1
   4  -2   0 11014.1 310.915   2
  -4   2   0 10965.6 232.542   7
   4  -2   0 10349.6 231.781   3
   4  -2   0 10658.5 246.377   6
  -4   2   0 10886.6 350.095   5
   4  -2   0 10804.2 224.120   1
   4  -2   1 16951.4 414.295   2
  -4   2  -1 17292.7 312.797   1
   4  -2   1 16623.4 299.610   3
  -4   2  -1 17326.0 302.303   7
  -4   2  -1 17114.6 464.283   5
   4  -2   2 38929.4 732.689   2
  -4   2  -2 38310.3 557.531   7
  -4   2  -2 38144.2 614.210   1
  -4   2  -2 38078.3 789.151   5
   4  -2   3 13319.5 358.688   4
  -4   2  -3 12480.2 207.869   7
   4  -2   3 12838.7 364.490   2
  -4   2  -3 12324.0 287.538   1
  -4   2  -3 11971.5 393.653   5
   4  -2   4 31690.2 689.763   5
  -4   2  -4 30896.3 568.024   1
   4  -2   4 32298.7 634.640   4
  -4   2  -4 31388.0 435.244   7
   4  -2   4 30038.9 649.303   2
  -4   2  -4 30936.8 636.383   2
  -4   2  -4 29719.6 445.596   3
  -4   2  -4 31049.6 719.129   5
  -4   2  -5 26164.5 525.911   1
   4  -2   5 27356.1 571.485   4
  -4   2  -5 24961.1 382.800   7
   4  -2   5 25391.4 594.126   2
  -4   2  -5 25650.7 416.949   3
  -4   2  -5 26336.7 657.905   5
  -4   2  -6 3380.47 231.709   5
  -4   2  -6 3660.68 179.196   1
  -4   2  -6 3602.55 105.232   7
   4  -2   6 4004.16 217.714   2
  -4   2  -6 3735.75 131.348   3
   4  -2   7 582.340 103.143   2
  -4   2  -7 455.201 108.120   5
  -4   2  -7 457.494 56.8260   3
  -4   2  -7 459.996 46.7043   7
   4  -2   8 204.655 72.7183   2
  -4   2  -8 290.581 96.3115   5
  -4   2  -8 346.787 59.7052   3
  -4   2  -8 352.684 49.3321   7
  -4   2  -8 283.663 45.4416   3
  -4   2  -9 4835.83 317.328   5
   4  -2   9 4582.15 269.441   2
  -4   2 -10 6698.19 393.774   5
   4  -2  10 6507.78 332.116   2
  -4   2 -11 6205.97 401.911   5
   4  -2  11 5614.82 318.780   2
  -4   2 -12 3005.18 301.971   5
   4  -2  12 2757.12 235.501   2
   4  -1 -13 416.721 123.570   1
   4  -1 -13 519.684 119.989   4
  -4   1  13 544.442 121.195   7
  -4   1  12 929.726 138.898   7
   4  -1 -12 846.340 149.829   1
   4  -1 -12 1065.37 138.213   4
   4  -1 -11 504.839 118.756   1
   4  -1 -11 303.468 89.9955   4
  -4   1  11 363.518 98.6184   7
   4  -1 -10 917.353 137.012   1
   4  -1 -10 550.842 101.903   4
  -4   1  10 631.630 88.2439   6
  -4   1  10 708.163 118.059   7
   4  -1  -9 1313.23 149.096   1
   4  -1  -9 1112.80 125.010   4
  -4   1   9 1128.42 129.768   7
   4  -1  -8 2526.54 184.327   1
   4  -1  -8 2526.37 173.518   4
  -4   1   8 2370.41 167.913   7
  -4   1   8 2166.67 131.000   6
   4  -1  -7 2601.78 171.358   1
  -4   1   7 2380.61 158.860   2
   4  -1  -7 2270.47 158.516   4
  -4   1   7 2259.98 154.472   7
  -4   1   7 2304.96 123.922   6
   4  -1  -6 2724.91 165.791   1
  -4   1   6 3237.65 176.693   2
   4  -1  -6 3224.97 181.119   4
  -4   1   6 2940.67 166.231   7
  -4   1   6 2891.23 128.780   6
  -4   1   5 15373.7 403.157   2
   4  -1  -5 15516.9 403.003   1
   4  -1  -5 14828.5 414.210   4
  -4   1   5 15097.7 383.741   7
   4  -1  -5 15491.0 399.246   3
  -4   1   5 14680.9 311.213   6
   4  -1  -5 15792.7 465.812   5
  -4   1   4 2756.49 143.933   7
   4  -1  -4 2807.93 146.918   2
   4  -1  -4 2873.71 152.848   1
   4  -1  -4 2925.88 150.382   3
  -4   1   4 2413.47 99.1768   6
   4  -1  -4 2970.81 185.300   5
   4  -1  -3 2199.97 134.479   2
   4  -1  -3 2277.64 130.857   1
  -4   1   3 2054.11 118.779   7
   4  -1  -3 2316.10 89.0792   6
   4  -1  -3 2485.53 131.199   3
  -4   1   3 2124.28 88.0597   6
   4  -1  -2 295.814 51.2797   3
  -4   1   2 287.028 69.6023   5
   4  -1  -2 282.375 49.4872   1
  -4   1   2 219.053 42.1776   1
  -4   1   2 272.411 49.9580   7
   4  -1  -2 295.942 40.1281   6
   4  -1  -2 373.166 63.7415   2
  -4   1   2 288.412 43.1088   3
   4  -1  -1 21997.2 485.467   2
  -4   1   1 21607.7 420.195   1
  -4   1   1 20759.0 392.402   3
   4  -1  -1 21980.9 441.590   1
   4  -1  -1 22050.4 416.889   6
   4  -1  -1 21690.1 434.445   3
  -4   1   1 21806.5 519.767   5
   4  -1   0 612.158 60.5128   3
  -4   1   0 444.975 81.4077   5
  -4   1   0 509.381 47.5927   3
  -4   1   0 475.833 55.2199   1
   4  -1   0 603.293 63.2309   6
   4  -1   0 731.800 67.8261   1
   4  -1   0 535.685 76.5644   2
   4  -1   1 23930.6 450.013   1
   4  -1   1 24732.4 530.634   2
  -4   1  -1 24106.3 464.951   1
  -4   1  -1 24271.8 417.223   3
   4  -1   1 23593.8 486.527   6
   4  -1   1 23457.3 441.294   3
  -4   1  -1 24354.7 570.669   5
   4  -1   2 19288.9 482.197   5
   4  -1   2 18705.8 454.477   2
  -4   1  -2 18560.1 347.704   3
  -4   1  -2 18784.3 404.790   1
   4  -1   2 18340.4 429.814   6
   4  -1   2 18223.6 353.623   3
  -4   1  -2 18889.1 497.013   5
   4  -1   3 2466.22 162.829   5
   4  -1   3 2538.88 152.780   4
  -4   1  -3 2292.25 98.5569   7
   4  -1   3 2362.09 150.298   2
  -4   1  -3 2337.61 143.133   2
  -4   1  -3 2266.41 100.864   3
  -4   1  -3 2352.14 132.172   1
  -4   1  -3 2360.23 169.289   5
  -4   1  -4 17151.4 419.038   1
   4  -1   4 18163.2 485.010   5
   4  -1   4 18465.0 452.673   4
  -4   1  -4 17400.5 327.301   7
   4  -1   4 17652.8 457.851   2
  -4   1  -4 17480.7 439.899   2
  -4   1  -4 17766.0 356.206   3
  -4   1  -4 17559.6 502.863   5
  -4   1  -5 13057.3 369.137   1
  -4   1  -5 12900.6 264.624   7
   4  -1   5 13027.0 393.688   2
  -4   1  -5 13173.0 307.668   3
  -4   1  -5 13116.9 441.550   5
  -4   1  -6 8813.71 369.740   5
  -4   1  -6 8582.25 305.968   1
  -4   1  -6 8344.29 207.676   7
   4  -1   6 8663.26 323.741   2
  -4   1  -6 8758.01 255.548   3
   4  -1   7 150.762 68.4615   2
  -4   1  -7 174.201 78.5921   5
  -4   1  -7 91.1166 44.7239   3
  -4   1  -7 193.071 40.6219   7
  -4   1  -8 4599.95 298.260   5
   4  -1   8 4599.90 256.029   2
  -4   1  -8 4866.00 212.219   3
  -4   1  -9 4551.33 309.694   5
   4  -1   9 4369.26 262.141   2
  -4   1  -9 4297.99 216.368   3
  -4   1 -10 4550.54 322.906   5
   4  -1  10 5041.07 290.161   2
  -4   1 -10 4952.93 248.790   3
   4  -1  11 757.941 129.786   2
  -4   1 -11 906.976 170.240   5
  -4   1 -11 907.707 119.926   3
  -4   1 -12 4545.03 365.577   5
   4  -1  12 4231.51 284.650   2
   4   0 -13 36.4630 72.3142   4
  -4   0  13-70.7434 95.3620   7
   4   0 -13-43.0530 99.8180   1
   4   0 -12 557.807 134.136   1
   4   0 -12 470.606 101.711   4
  -4   0  12 792.742 135.644   7
   4   0 -11 693.984 135.327   1
   4   0 -11 548.729 101.128   4
  -4   0  11 411.296 107.172   7
   4   0 -10 493.065 112.935   1
   4   0 -10 524.724 97.0411   4
  -4   0  10 546.072 105.433   7
   4   0  -9 3467.54 235.726   1
   4   0  -9 3330.22 196.425   4
  -4   0   9 3369.58 212.127   7
  -4   0   9 3256.64 189.861   6
   4   0  -8 8293.87 347.506   1
   4   0  -8 8170.05 305.718   4
  -4   0   8 8066.76 313.273   7
   4   0  -7 752.075 108.765   1
   4   0  -7 727.176 92.2565   4
  -4   0   7 752.850 99.9094   7
   4   0  -6 257.302 68.5860   4
   4   0  -6 251.101 68.4116   1
  -4   0   6 88.7130 56.7601   7
  -4   0   6 109.655 48.2755   6
  -4   0   6 1.74152 50.5279   2
  -4   0   5 4225.33 209.721   2
   4   0  -5 3852.56 205.519   1
  -4   0   5 3942.06 191.727   7
  -4   0   5 3976.76 168.897   6
   4   0  -5 4089.56 205.372   3
   4   0  -5 4162.20 226.787   5
   4   0  -4 5715.24 223.823   2
  -4   0   4 5348.26 229.460   2
   4   0  -4 5441.61 234.546   1
  -4   0   4 5203.84 213.955   7
  -4   0   4 5081.01 195.199   3
   4   0  -4 5324.96 172.846   6
   4   0  -4 5188.60 223.084   3
  -4   0   4 5021.12 184.921   6
   4   0  -4 5752.64 256.250   5
   4   0  -3 4178.56 198.374   1
   4   0  -3 4439.47 196.524   2
  -4   0   3 4316.03 181.448   1
  -4   0   3 4624.02 207.626   2
  -4   0   3 4438.35 173.164   3
   4   0  -3 4114.25 159.035   6
   4   0  -3 4370.48 195.866   3
  -4   0   3 4405.30 164.898   6
   4   0  -2 11398.7 330.859   2
  -4   0   2 11628.1 314.085   1
  -4   0   2 11837.6 339.199   2
   4   0  -2 11086.4 329.206   1
  -4   0   2 10727.9 286.144   3
   4   0  -2 11435.0 295.228   6
  -4   0   2 10907.6 281.749   6
   4   0  -2 11352.9 325.096   3
  -4   0   2 11450.2 348.797   5
   4   0  -1 3698.85 181.907   2
  -4   0   1 3489.51 164.042   1
  -4   0   1 3583.57 151.763   3
   4   0  -1 3837.91 167.207   6
   4   0  -1 3575.25 172.825   1
  -4   0   1 3909.95 155.917   6
   4   0  -1 3815.16 173.790   3
  -4   0   1 3380.02 183.468   5
   4   0   0 2584.61 154.162   2
  -4   0   0 2259.28 135.701   1
  -4   0   0 2563.21 128.669   3
   4   0   0 2208.81 134.986   6
   4   0   0 2406.78 135.610   3
   4   0   0 2388.47 138.985   1
  -4   0   0 2650.01 165.032   5
   4   0   1 8460.06 264.761   1
   4   0   1 8646.91 288.911   2
  -4   0  -1 8703.87 277.702   1
  -4   0  -1 8934.39 250.250   3
   4   0   1 8500.93 278.097   6
   4   0   1 8339.06 255.965   3
  -4   0  -1 8670.28 308.539   5
   4   0   2 2377.48 153.252   5
   4   0   2 2377.95 147.124   4
   4   0   2 2106.38 125.847   1
   4   0   2 2226.74 147.343   2
  -4   0  -2 2039.68 135.222   2
  -4   0  -2 2089.62 136.153   1
   4   0   2 2005.07 140.435   6
  -4   0  -2 1964.49 113.520   3
   4   0   2 2190.61 120.348   3
  -4   0  -2 2101.45 153.239   5
   4   0   3 4221.20 209.345   5
   4   0   3 4511.19 204.836   4
   4   0   3 4228.34 204.647   2
  -4   0  -3 4004.16 159.031   7
  -4   0  -3 4371.03 201.144   2
   4   0   3 3925.30 205.041   6
  -4   0  -3 4052.59 170.059   3
  -4   0  -3 4218.97 200.118   1
  -4   0  -3 4309.87 231.228   5
   4   0   4 5063.80 240.102   5
   4   0   4 5583.03 243.799   2
  -4   0  -4 5064.80 179.420   7
  -4   0  -4 5036.83 221.064   2
   4   0   4 5150.13 249.351   6
  -4   0  -4 5428.74 203.761   3
  -4   0  -4 5219.15 235.224   1
  -4   0  -4 5649.67 272.085   5
   4   0   5 835.582 105.189   2
  -4   0  -5 1117.49 118.496   1
  -4   0  -5 863.866 118.721   5
  -4   0  -5 1092.72 80.9387   7
  -4   0  -5 914.602 89.9517   3
   4   0   5 804.459 113.894   6
   4   0   6 272.911 81.6068   2
  -4   0  -6 287.411 85.7226   5
  -4   0  -6 449.499 77.0985   3
   4   0   6 229.477 91.1575   6
  -4   0  -7 3991.84 259.391   5
   4   0   7 3871.70 226.445   2
   4   0   7 3805.86 257.676   6
  -4   0  -7 3852.23 198.274   3
  -4   0  -8 5667.58 328.328   5
   4   0   8 5232.83 273.561   2
  -4   0  -8 4962.89 194.312   7
   4   0   8 5297.23 320.481   6
  -4   0  -8 5570.08 252.085   3
  -4   0  -9 4486.31 303.364   5
   4   0   9 4136.60 252.494   2
   4   0   9 3740.62 288.722   6
  -4   0  -9 4203.45 231.339   3
   4   0  10 2547.52 210.028   2
   4   0  10 2403.40 245.740   6
  -4   0 -10 2556.70 195.541   3
  -4   0 -11 2523.38 262.703   5
   4   0  11 2039.95 192.903   2
   4   0  11 2088.15 238.579   6
  -4   0 -11 2094.46 192.759   3
   4   0  12 685.049 132.997   2
  -4   0 -12 734.815 169.006   5
   4   0  12 633.568 172.439   6
   4   1 -13 550.615 103.953   4
   4   1 -13 422.836 135.389   1
  -4  -1  13 703.027 141.293   7
   4   1 -12 22.8939 60.4748   4
   4   1 -12 14.9173 106.072   1
  -4  -1  12 196.398 91.7579   7
   4   1 -11 407.885 85.4160   4
   4   1 -11 390.580 116.478   1
  -4  -1  11 488.487 108.431   7
   4   1 -10 1530.85 136.591   4
   4   1 -10 1739.57 191.738   1
  -4  -1  10 1849.37 169.871   7
   4   1  -9 1480.53 129.783   4
  -4  -1   9 1580.23 154.262   7
   4   1  -9 1331.83 164.443   1
   4   1  -8 5858.37 249.758   4
   4   1  -8 5977.21 310.130   1
  -4  -1   8 6015.78 274.129   7
  -4  -1   8 5711.30 264.568   6
   4   1  -7 16049.8 430.550   4
   4   1  -7 15734.1 503.214   1
  -4  -1   7 15990.9 458.841   7
  -4  -1   7 15769.8 450.608   6
   4   1  -6 6121.23 247.751   4
   4   1  -6 5819.13 285.574   1
  -4  -1   6 6214.64 263.629   7
  -4  -1   6 6180.74 246.110   3
   4   1  -5 549.212 93.1268   5
  -4  -1   5 490.503 85.0113   7
   4   1  -5 647.169 98.6319   1
  -4  -1   5 460.872 76.1330   3
  -4  -1   4 5892.61 241.296   1
   4   1  -4 5899.58 268.768   1
   4   1  -4 5835.97 214.390   6
  -4  -1   4 5908.91 228.078   3
   4   1  -4 6302.72 270.051   3
   4   1  -4 5767.46 259.813   5
   4   1  -3 5015.78 219.679   2
  -4  -1   3 4818.12 216.240   1
  -4  -1   3 5313.19 235.931   2
   4   1  -3 4870.41 236.601   1
   4   1  -3 4785.36 199.274   6
  -4  -1   3 5049.51 207.018   3
   4   1  -3 4871.54 230.215   3
   4   1  -2 7254.90 262.218   2
  -4  -1   2 6682.26 264.219   2
  -4  -1   2 6949.80 262.579   1
   4   1  -2 6533.06 268.715   1
   4   1  -2 6949.11 251.474   6
  -4  -1   2 6156.74 232.626   3
   4   1  -2 6808.81 268.446   3
  -4  -1   2 6577.69 252.497   5
   4   1  -1 21062.6 494.251   2
  -4  -1   1 21018.2 502.936   2
  -4  -1   1 20061.3 496.088   1
   4   1  -1 20121.5 489.811   6
  -4  -1   1 20656.4 470.402   3
   4   1  -1 20609.7 508.982   1
   4   1  -1 20810.0 504.819   3
  -4  -1   1 20794.4 494.875   5
   4   1   0 26137.6 568.227   2
  -4  -1   0 25735.0 572.594   2
  -4  -1   0 26039.8 582.633   1
   4   1   0 25587.2 575.278   6
  -4  -1   0 23972.7 531.310   3
   4   1   0 24890.1 564.249   3
   4   1   0 24653.2 568.042   1
  -4  -1   0 25118.1 573.997   5
   4   1   1 6474.90 256.395   1
   4   1   1 7511.93 268.502   4
   4   1   1 7242.26 268.491   2
  -4  -1  -1 6907.14 262.800   2
  -4  -1  -1 6652.60 267.314   1
   4   1   1 6529.55 266.804   6
  -4  -1  -1 6792.10 245.330   3
   4   1   1 6886.85 259.152   3
  -4  -1  -1 6958.71 273.022   5
   4   1   2 6308.54 251.464   5
   4   1   2 6242.39 247.455   1
   4   1   2 6469.07 251.767   4
   4   1   2 6601.39 259.617   2
  -4  -1  -2 6436.50 252.249   2
  -4  -1  -2 6093.24 263.054   1
   4   1   2 6216.40 267.647   6
  -4  -1  -2 6364.49 242.024   3
   4   1   2 6158.98 236.665   3
  -4  -1  -2 6433.33 269.108   5
   4   1   3 2097.11 148.844   5
   4   1   3 2347.27 157.899   2
  -4  -1  -3 2526.59 155.786   2
   4   1   3 2030.27 164.758   6
  -4  -1  -3 2173.88 142.898   3
  -4  -1  -3 2029.61 156.002   1
  -4  -1  -3 2236.52 166.885   5
   4   1   4 2122.55 155.211   5
   4   1   4 2165.25 157.801   2
  -4  -1  -4 1999.68 141.682   2
   4   1   4 2037.53 168.251   6
  -4  -1  -4 2054.51 143.087   3
  -4  -1  -4 2016.62 162.936   1
  -4  -1  -4 1766.67 156.030   5
   4   1   5 4101.29 217.611   2
  -4  -1  -5 3911.84 178.191   7
   4   1   5 3978.15 245.963   6
  -4  -1  -5 3721.34 200.729   3
  -4  -1  -5 3793.16 239.072   5
  -4  -1  -6 2772.34 211.335   5
   4   1   6 2998.69 190.472   2
  -4  -1  -6 3041.40 154.764   7
   4   1   6 2963.50 222.736   6
  -4  -1  -6 3177.69 192.664   3
  -4  -1  -7 4151.95 268.004   5
   4   1   7 3923.48 229.661   2
   4   1   7 4060.48 277.649   6
  -4  -1  -7 4239.94 229.912   3
  -4  -1  -8 3854.07 269.103   5
   4   1   8 3509.74 225.651   2
   4   1   8 3308.77 269.134   6
  -4  -1  -8 3251.63 215.117   3
  -4  -1  -9 1562.74 190.986   5
   4   1   9 1859.46 175.974   2
   4   1   9 1739.68 212.448   6
  -4  -1  -9 1718.77 165.064   3
   4   1  10 200.348 84.8546   2
  -4  -1 -10 83.4390 97.5337   5
  -4  -1 -10 191.869 81.9518   3
   4   1  10 356.421 136.479   6
   4   1  11 1504.39 168.777   2
  -4  -1 -11 1489.74 212.682   5
  -4  -1 -11 1066.20 152.610   3
   4   1  11 1207.62 202.296   6
   4   2 -12 521.150 96.8848   4
  -4  -2  12 828.140 141.184   7
   4   2 -12 650.393 156.932   1
   4   2 -11-0.20533 52.8939   4
  -4  -2  11 139.667 88.7319   7
   4   2 -11 117.506 101.193   1
   4   2 -10 333.907 73.6052   4
  -4  -2  10 307.684 98.5419   7
   4   2 -10 249.887 107.260   1
   4   2  -9 1600.68 131.873   4
  -4  -2   9 1399.53 153.916   7
   4   2  -9 1493.00 179.583   1
   4   2  -8 327.718 72.3707   4
  -4  -2   8 352.039 94.9402   7
   4   2  -8 323.423 102.322   1
   4   2  -7 4032.85 197.777   4
   4   2  -7 4311.09 273.354   1
  -4  -2   7 4185.84 233.710   7
  -4  -2   7 4142.97 217.990   3
   4   2  -6 4933.92 222.862   4
   4   2  -6 5436.00 294.682   1
  -4  -2   6 5026.45 248.649   7
  -4  -2   6 4936.57 233.357   3
  -4  -2   6 5251.40 262.187   6
   4   2  -6 5358.26 264.521   5
   4   2  -5 4608.55 263.773   1
   4   2  -5 5073.92 220.740   6
  -4  -2   5 5197.16 234.591   3
  -4  -2   5 4693.07 240.121   6
   4   2  -5 4913.53 243.323   5
   4   2  -4 3599.20 227.720   1
   4   2  -4 3672.99 191.846   6
  -4  -2   4 3435.55 192.112   3
  -4  -2   4 3746.01 209.862   6
   4   2  -3 7760.51 325.624   1
   4   2  -3 7807.38 292.261   6
  -4  -2   3 7788.39 286.405   3
  -4  -2   3 7367.39 292.046   6
   4   2  -2 2545.87 162.559   2
  -4  -2   2 2568.90 176.298   1
   4   2  -2 2586.32 171.076   6
  -4  -2   2 2655.80 164.004   3
   4   2  -2 2585.52 187.423   1
  -4  -2   2 2539.22 166.146   6
   4   2  -2 2504.56 178.078   3
   4   2  -1 11119.2 347.358   2
   4   2  -1 10725.6 366.192   6
  -4  -2   1 10811.1 351.897   3
  -4  -2   1 11396.8 363.994   6
   4   2  -1 10682.6 381.663   1
   4   2  -1 11412.8 383.292   3
  -4  -2   1 11244.8 381.580   1
  -4  -2   1 11194.1 335.846   5
   4   2   0 7502.50 269.917   4
   4   2   0 7830.60 285.758   2
  -4  -2   0 7653.62 291.746   2
  -4  -2   0 7318.26 305.028   1
   4   2   0 7461.07 305.363   6
  -4  -2   0 7484.39 286.498   3
  -4  -2   0 7086.93 284.389   6
   4   2   0 7333.99 298.508   3
   4   2   0 6949.91 298.103   1
  -4  -2   0 6919.87 268.364   5
   4   2   1 1819.49 149.581   1
   4   2   1 1690.66 128.333   4
   4   2   1 1997.68 145.055   2
  -4  -2  -1 1776.58 141.423   2
  -4  -2  -1 1951.64 160.442   1
   4   2   1 1707.73 150.918   6
  -4  -2  -1 1776.67 140.327   3
  -4  -2  -1 1912.50 147.397   6
   4   2   1 1882.16 148.870   3
  -4  -2  -1 1783.99 138.040   5
   4   2   2 939.566 98.7066   5
  -4  -2  -2 963.096 108.411   3
  -4  -2  -2 957.325 108.334   5
   4   2   2 910.132 106.721   3
  -4  -2  -2 1210.37 116.148   2
   4   2   2 980.704 128.507   6
   4   2   2 971.036 107.326   2
   4   2   2 1026.53 115.521   1
   4   2   3 3714.19 196.796   5
   4   2   3 3747.13 209.552   1
   4   2   3 3819.82 206.263   2
  -4  -2  -3 4084.38 202.468   7
   4   2   3 3786.17 235.613   6
  -4  -2  -3 3709.93 210.044   3
  -4  -2  -3 3710.81 212.984   5
  -4  -2  -4 113.900 61.2777   3
  -4  -2  -4 127.204 68.7976   5
   4   2   4 125.598 74.3227   6
   4   2   4 145.374 65.0675   2
  -4  -2  -5 186.217 68.4155   3
  -4  -2  -5 159.758 72.9419   5
   4   2   5 147.679 85.9976   6
   4   2   5 167.899 65.8689   2
   4   2   6 13454.2 430.111   2
   4   2   6 12808.4 497.371   6
  -4  -2  -6 12914.9 442.498   3
  -4  -2  -6 12627.0 460.571   5
  -4  -2  -7 3305.85 244.135   5
   4   2   7 3607.62 220.614   2
   4   2   7 3530.16 269.453   6
  -4  -2  -7 3358.56 228.698   3
  -4  -2  -8 114.866 95.8364   5
  -4  -2  -8 126.045 86.1747   3
   4   2   8 0.40649 88.0392   6
   4   2   8 54.1725 69.7191   2
  -4  -2  -9 160.761 96.5286   5
  -4  -2  -9 98.8202 73.3417   3
   4   2   9 19.9090 92.4642   6
   4   2   9-22.7442 70.9156   2
  -4  -2 -10 1110.20 162.216   3
   4   2  10 1416.85 211.155   6
   4   2  10 1121.58 152.206   2
  -4  -2 -11 344.208 135.680   5
  -4  -2 -11 386.089 122.386   3
   4   2  11 559.927 169.584   6
  -4  -3  12 239.255 100.567   7
   4   3 -12 259.958 121.710   1
  -4  -3  11 878.607 146.234   7
   4   3 -11 785.073 169.055   1
   4   3 -10 160.820 64.1786   4
  -4  -3  10 119.848 84.1357   7
   4   3 -10 13.2409 100.862   1
   4   3  -9-43.2251 49.1374   4
  -4  -3   9 31.7068 74.4320   7
   4   3  -9 97.6972 91.5656   1
   4   3  -8 1164.39 111.329   4
  -4  -3   8 1045.67 138.695   7
   4   3  -8 1039.47 159.446   1
  -4  -3   8 1068.29 129.876   3
   4   3  -7 93.0416 82.3302   1
  -4  -3   7 56.5024 73.4878   7
   4   3  -7 168.497 53.9790   4
  -4  -3   7 38.0094 66.6140   3
   4   3  -6 225.226 70.2109   5
   4   3  -6 226.403 97.4860   1
   4   3  -6 172.177 58.4444   4
  -4  -3   6 74.0914 66.6139   3
  -4  -3   5 309.678 78.9597   3
   4   3  -5 415.241 78.7681   5
   4   3  -5 375.461 104.857   1
   4   3  -5 358.898 81.0335   6
   4   3  -4 2419.78 201.016   1
   4   3  -4 2322.02 172.748   6
  -4  -3   4 2380.76 173.680   3
   4   3  -3 2699.87 185.690   6
   4   3  -3 2648.07 205.425   1
  -4  -3   2 1240.89 130.641   3
   4   3  -2 1445.18 117.639   4
   4   3  -2 1316.80 139.668   6
   4   3  -2 1316.52 144.452   1
   4   3  -1 1171.32 140.082   1
   4   3  -1 1439.16 131.069   2
   4   3  -1 1489.91 119.734   4
  -4  -3   1 1377.42 140.964   3
   4   3  -1 1243.77 137.686   6
  -4  -3   1 1167.53 106.784   5
   4   3   0 4339.49 204.891   4
   4   3   0 4602.33 222.723   2
   4   3   0 4497.16 256.973   6
  -4  -3   0 4416.40 242.084   3
  -4  -3   0 4686.71 209.417   5
   4   3   0 4466.27 256.911   1
   4   3   1 3444.67 222.146   1
   4   3   1 4299.58 216.551   2
   4   3   1 4123.23 251.091   6
  -4  -3  -1 3752.70 226.922   3
  -4  -3  -1 4059.25 204.891   5
  -4  -3  -2 691.772 111.060   3
  -4  -3  -2 532.147 91.3350   5
   4   3   2 420.788 70.8247   5
   4   3   2 494.240 84.5586   2
   4   3   2 359.553 92.3718   6
   4   3   2 425.984 94.3435   1
   4   3   3 966.486 107.919   5
  -4  -3  -3 991.768 127.742   3
  -4  -3  -3 809.377 106.108   5
   4   3   3 1104.29 132.659   1
   4   3   3 1039.56 116.991   2
   4   3   3 666.440 118.154   6
  -4  -3  -4 1392.09 150.317   3
  -4  -3  -4 1022.30 125.882   5
   4   3   4 1348.40 133.498   2
   4   3   4 1377.56 164.580   6
   4   3   5 3559.17 210.435   2
   4   3   5 3683.41 266.722   6
  -4  -3  -5 3644.37 238.898   3
  -4  -3  -5 3792.90 239.772   5
   4   3   6 8873.09 348.050   2
   4   3   6 9414.67 441.486   6
  -4  -3  -6 8444.69 383.192   3
  -4  -3  -6 8989.45 385.900   5
   4   3   7 11076.7 400.903   2
   4   3   7 10759.5 495.054   6
  -4  -3  -7 10948.3 452.428   3
  -4  -3  -7 10626.5 447.298   5
  -4  -3  -8 599.960 127.939   5
  -4  -3  -8 712.545 134.655   3
   4   3   8 947.537 175.394   6
   4   3   8 634.392 109.285   2
  -4  -3  -9 688.827 149.918   5
  -4  -3  -9 530.485 129.739   3
   4   3   9 521.671 157.942   6
   4   3   9 367.554 100.057   2
  -4  -3 -10-33.5522 108.989   5
  -4  -3 -10 167.825 113.785   3
   4   3  10 181.210 133.326   6
  -4  -4  11-29.5854 94.2500   7
   4   4 -11 63.1477 129.844   1
   4   4 -10-32.0716 96.5400   1
  -4  -4  10 122.696 89.3302   7
   4   4  -9 185.896 112.419   1
  -4  -4   9 126.035 91.6776   7
  -4  -4   9 225.912 87.7104   3
   4   4  -8 983.477 167.393   1
   4   4  -8 606.676 77.6207   4
  -4  -4   8 877.255 144.620   7
  -4  -4   8 833.462 130.824   3
   4   4  -7 559.863 131.026   1
   4   4  -7 723.975 88.2090   4
  -4  -4   7 607.523 114.513   3
   4   4  -6 174.294 66.6138   5
   4   4  -6 129.934 50.6721   4
  -4  -4   6 144.568 80.2896   3
  -4  -4   5 2.82953 68.0118   3
   4   4  -5 40.4388 77.9382   1
   4   4  -5 37.5449 64.2200   6
  -4  -4   4 643.242 114.876   3
   4   4  -4 712.622 84.5640   4
   4   4  -4 685.589 136.485   1
   4   4  -4 581.687 104.142   6
  -4  -4   3 584.990 109.387   3
   4   4  -3 554.177 77.4574   5
   4   4  -3 520.173 78.6952   4
   4   4  -3 621.340 128.905   1
   4   4  -3 581.972 100.924   6
   4   4  -2 1490.28 109.581   5
   4   4  -2 1383.79 163.487   1
   4   4  -2 1297.01 113.509   4
  -4  -4   2 1578.90 159.174   3
   4   4  -2 1468.92 156.764   6
  -4  -4   1 371.478 89.5419   3
   4   4  -1 483.422 67.1059   5
   4   4  -1 307.019 102.856   1
   4   4  -1 317.369 95.8399   6
   4   4   0 2555.23 210.581   6
  -4  -4   0 2824.19 210.242   3
  -4  -4   0 2416.72 144.903   5
   4   4   0 2381.15 205.552   1
   4   4   1 8522.44 379.126   1
   4   4   1 9311.89 340.947   2
   4   4   1 8503.97 392.182   6
  -4  -4  -1 9015.74 384.123   3
  -4  -4  -1 9586.47 312.413   5
   4   4   2 11401.1 343.391   5
   4   4   2 12397.4 460.348   1
   4   4   2 12265.3 395.825   2
   4   4   2 12217.5 482.478   6
  -4  -4  -2 11931.3 454.333   3
  -4  -4  -2 12752.3 385.134   5
  -4  -4  -3 1212.34 156.722   3
  -4  -4  -3 1162.58 123.127   5
   4   4   3 891.345 129.729   1
   4   4   3 1223.76 126.899   2
   4   4   3 874.821 145.395   6
   4   4   4 2364.36 173.249   2
   4   4   4 2347.38 226.767   6
  -4  -4  -4 2533.52 220.288   3
  -4  -4  -4 2320.59 179.942   5
   4   4   5 2766.70 193.690   2
   4   4   5 3229.61 268.463   6
  -4  -4  -5 3327.66 252.565   3
  -4  -4  -5 3076.79 217.458   5
  -4  -4  -6 1254.78 176.756   3
  -4  -4  -6 1149.21 145.898   5
   4   4   6 1142.22 132.984   2
   4   4   6 1116.64 173.989   6
   4   4   7 3201.69 212.128   2
  -4  -4  -7 3335.88 273.572   3
  -4  -4  -7 3539.51 259.302   5
   4   4   8 12841.2 448.873   2
   4   4   8 13206.3 609.272   6
  -4  -4  -8 12528.3 538.368   3
  -4  -4  -8 13330.4 536.548   5
  -4  -4  -9 5305.28 355.218   5
   4   4   9 6127.16 433.295   6
  -4  -4  -9 5514.99 371.817   3
   4   5 -10-13.2332 125.299   1
  -4  -5  10-183.570 101.847   7
  -4  -5  10-24.5398 84.9782   3
   4   5  -9 256.356 133.629   1
  -4  -5   9 258.781 112.374   7
  -4  -5   9 237.719 97.1355   3
   4   5  -8 137.363 105.020   1
  -4  -5   8 400.415 106.124   3
   4   5  -7 369.927 133.520   1
  -4  -5   7 539.904 120.640   3
  -4  -5   6 1003.83 140.902   3
   4   5  -6 896.196 165.720   1
   4   5  -6 1017.61 96.4887   4
  -4  -5   5 1046.74 145.990   3
   4   5  -5 1257.52 183.329   1
  -4  -5   4 0.30020 73.3803   3
   4   5  -4-54.9053 96.5742   1
   4   5  -4 71.2108 77.9395   6
  -4  -5   3 55.9371 73.5302   3
   4   5  -3-0.32810 75.4658   6
   4   5  -3 41.9222 85.2545   1
  -4  -5   2 241.094 97.7714   3
   4   5  -2 232.248 96.9483   1
   4   5  -2 411.698 113.001   6
  -4  -5   1 1035.34 147.749   3
   4   5  -1 975.666 151.879   1
   4   5  -1 732.105 130.601   6
  -4  -5   0 763.403 133.337   3
   4   5   0 523.040 125.616   6
   4   5   0 879.406 141.573   1
   4   5   1 1841.37 194.289   1
  -4  -5  -1 2265.42 211.277   3
   4   5   1 1785.07 199.485   6
  -4  -5  -1 1787.96 124.384   5
   4   5   2 3234.84 247.589   1
   4   5   2 3934.36 290.424   6
  -4  -5  -2 3448.44 259.573   3
  -4  -5  -2 3360.95 183.850   5
   4   5   3 5507.18 322.845   1
   4   5   3 5652.50 354.161   6
  -4  -5  -3 5551.53 336.983   3
  -4  -5  -3 5471.23 255.244   5
   4   5   4 4873.78 250.174   2
   4   5   4 4297.25 328.528   6
  -4  -5  -4 4264.80 299.778   3
  -4  -5  -4 4077.69 235.882   5
  -4  -5  -5 943.517 160.761   3
  -4  -5  -5 1103.13 140.680   5
   4   5   5 1043.68 126.903   2
   4   5   5 796.183 161.198   6
  -4  -5  -6-75.8966 112.449   3
  -4  -5  -6 120.029 80.2474   5
   4   5   6 6.80974 69.7473   2
   4   5   6 78.3565 116.993   6
  -4  -5  -7 46.3102 100.144   3
  -4  -5  -7 110.811 94.6871   5
   4   5   7-92.0220 108.749   6
  -4  -5  -8 849.897 174.479   3
  -4  -5  -8 899.274 153.839   5
   4   5   8 1264.65 220.312   6
   4   6  -8 117.677 122.432   1
  -4  -6   8 157.672 98.8944   3
   4   6  -7 579.467 157.415   1
  -4  -6   7 354.647 108.105   3
  -4  -6   6 1267.78 165.781   3
   4   6  -6 1345.78 201.945   1
  -4  -6   5 1272.38 164.175   3
   4   6  -5 1812.11 196.383   6
   4   6  -5 1413.85 200.096   1
  -4  -6   4 1071.29 157.678   3
   4   6  -4 916.078 148.614   6
   4   6  -4 964.107 171.885   1
  -4  -6   3 400.500 120.690   3
   4   6  -3 275.965 111.900   1
   4   6  -3 317.950 107.393   6
  -4  -6   2-14.8521 89.4728   3
   4   6  -2 113.137 90.9393   1
   4   6  -2 191.325 102.485   6
  -4  -6   1 277.397 109.945   3
   4   6  -1 195.203 102.644   1
   4   6  -1 387.263 115.292   6
  -4  -6   0 1556.11 195.428   3
   4   6   0 1239.70 179.746   1
   4   6   0 990.424 167.925   6
  -4  -6  -1 470.749 124.415   3
   4   6   1 409.836 122.611   1
   4   6   1 418.405 135.210   6
  -4  -6  -2-8.58989 91.5881   3
   4   6   2 18.7204 78.2622   1
   4   6   2-49.0405 99.6413   6
   4   6   3 245.772 104.353   1
  -4  -6  -3 268.606 112.256   3
   4   6   3 343.747 125.583   6
  -4  -6  -4 419.938 129.887   3
   4   6   4 189.942 111.886   6
  -4  -6  -5-43.8047 119.354   3
   4   6   5 7.19966 106.772   6
  -4  -6  -6-54.0713 112.232   3
   4   6   6 60.6892 108.114   6
  -4  -7   6 168.451 107.116   3
   4   7  -6 276.533 132.094   1
  -4  -7   5 211.850 111.901   3
   4   7  -5 482.796 156.094   1
   4   7  -5 214.315 97.2014   6
  -4  -7   4 664.610 141.355   3
   4   7  -4 316.231 140.269   1
   4   7  -4 468.579 137.040   6
  -4  -7   3 2041.85 221.260   3
   4   7  -3 2239.07 254.314   1
   4   7  -3 2004.40 228.787   6
   4   7  -2 2469.07 252.760   6
  -4  -7   2 2576.24 249.662   3
   4   7  -2 2255.98 249.317   1
   4   7  -1 1111.21 187.812   1
  -4  -7   1 1083.62 175.778   3
   4   7  -1 1199.04 192.112   6
  -4  -7   0 502.114 146.820   3
   4   7   0 652.446 154.995   1
   4   7   0 414.587 137.577   6
   4   7   1 326.794 128.305   1
  -4  -7  -1 448.886 137.119   3
   4   7   1 574.689 150.982   6
  -4  -7  -2 1099.93 185.965   3
   4   7   2 1150.05 181.719   1
   4   7   2 1216.14 197.167   6
   4   7   3 846.768 163.370   1
  -4  -7  -3 623.740 156.331   3
   4   7   3 430.640 139.260   6
   5 -10  -5 945.531 168.052   3
   5 -10  -5 715.950 121.375   4
  -5  10   5 929.581 160.685   7
   5 -10  -4 1125.46 171.448   3
   5 -10  -4 798.457 119.905   4
   5 -10  -3 798.717 139.819   3
   5 -10  -3 829.334 113.921   4
   5 -10  -2 176.266 96.6573   3
   5 -10  -2 166.065 73.3093   4
   5 -10  -1-55.8808 67.4696   3
   5 -10  -1 0.20132 55.1077   4
   5 -10   0 520.112 90.5635   2
   5 -10   0 757.453 131.130   3
   5 -10   1 882.106 124.662   3
   5 -10   1 763.911 114.894   2
   5 -10   2 630.417 115.684   2
   5 -10   3 611.435 122.105   2
   5 -10   4 551.366 120.725   2
   5 -10   5 677.298 138.226   2
   5  -9  -8 512.534 149.120   3
   5  -9  -8 619.358 131.489   4
  -5   9   8 489.351 134.260   7
   5  -9  -7 356.081 125.314   3
   5  -9  -7 417.192 113.688   4
  -5   9   7 553.112 137.522   7
   5  -9  -6 654.276 149.457   3
   5  -9  -6 891.405 135.506   4
  -5   9   6 588.695 126.682   7
   5  -9  -5 877.979 147.162   3
   5  -9  -5 853.958 126.560   4
  -5   9   5 930.768 149.872   7
   5  -9  -4 1564.81 180.533   3
  -5   9   4 1341.54 165.870   7
   5  -9  -4 1365.00 142.303   4
   5  -9  -3 1641.32 148.669   4
  -5   9   3 1937.54 178.630   7
   5  -9  -3 1786.13 182.467   3
   5  -9  -2 946.699 98.4943   2
   5  -9  -2 1138.99 142.162   3
   5  -9  -2 1063.15 116.207   4
   5  -9  -1 819.594 98.1592   2
   5  -9  -1 1170.36 140.111   3
   5  -9  -1 1128.52 112.464   4
   5  -9   0 1749.74 135.983   4
   5  -9   0 1606.14 141.769   2
   5  -9   0 1725.76 154.564   3
   5  -9   1 1142.96 121.840   3
   5  -9   1 1475.38 120.803   4
   5  -9   1 1583.81 146.402   2
  -5   9  -2 513.711 100.034   5
   5  -9   2 584.120 84.1952   3
   5  -9   2 596.260 78.3545   4
   5  -9   2 445.462 96.5561   2
  -5   9  -3 765.760 116.723   5
   5  -9   3 926.694 127.416   2
  -5   9  -4 1466.00 165.223   5
   5  -9   4 1339.71 161.959   2
  -5   9  -5 884.851 144.596   5
   5  -9   5 911.726 143.235   2
  -5   9  -6 142.923 99.9027   5
   5  -9   6 101.581 86.4785   2
  -5   9  -7 173.065 109.565   5
   5  -9   7-86.2853 102.521   2
   5  -8  -9 741.683 141.018   4
  -5   8   9 498.791 142.085   7
  -5   8   8 1829.09 203.816   7
   5  -8  -8 1597.24 179.558   4
   5  -8  -7 2397.03 204.018   4
  -5   8   7 1893.41 198.718   7
   5  -8  -6 3075.20 217.700   4
  -5   8   6 2864.92 226.019   7
   5  -8  -5 2794.64 201.842   4
  -5   8   5 2482.63 198.479   7
   5  -8  -4 2748.75 128.930   2
   5  -8  -4 3001.85 200.427   4
   5  -8  -4 3015.90 221.526   3
  -5   8   4 2997.22 208.356   7
   5  -8  -3 670.661 107.881   3
  -5   8   3 527.207 103.642   7
   5  -8  -3 590.578 96.1483   4
   5  -8  -3 433.652 66.9076   2
   5  -8  -2 1482.29 134.258   4
  -5   8   2 1367.34 130.325   7
   5  -8  -2 1263.76 107.470   2
   5  -8  -2 1456.59 144.095   3
   5  -8  -1 3788.22 204.193   4
   5  -8  -1 3984.48 202.391   2
   5  -8  -1 3901.25 210.274   6
   5  -8  -1 3669.68 211.815   3
   5  -8   0 4146.55 207.289   4
   5  -8   0 4292.68 187.612   7
   5  -8   0 4312.88 219.196   2
   5  -8   0 4328.67 231.896   6
   5  -8   0 4067.79 210.470   3
   5  -8   1 2745.04 164.506   4
   5  -8   1 2912.75 188.242   2
   5  -8   1 3179.33 172.906   3
  -5   8  -1 2869.15 203.828   5
   5  -8   2 4923.91 217.766   4
   5  -8   2 5019.26 260.108   2
   5  -8   2 4915.29 197.728   3
  -5   8  -2 5210.50 280.627   5
   5  -8   3 4388.57 202.410   4
   5  -8   3 4716.96 257.389   2
   5  -8   3 3972.07 155.651   3
  -5   8  -3 4814.76 280.733   5
   5  -8   4 3006.56 167.205   4
   5  -8   4 3206.18 225.936   2
  -5   8  -4 3370.16 242.638   5
  -5   8  -5 895.103 140.495   5
   5  -8   5 820.317 134.166   2
  -5   8  -6 176.813 101.949   5
   5  -8   6 220.408 95.1867   2
  -5   8  -7 1176.48 174.296   5
   5  -8   7 1123.83 170.962   2
  -5   8  -8 1291.46 191.572   5
   5  -8   8 1588.09 199.284   2
   5  -7 -10 353.172 113.788   4
  -5   7  10 166.582 112.180   7
   5  -7  -9 577.825 117.854   4
  -5   7   9 441.968 120.959   7
   5  -7  -8 1752.87 180.949   4
  -5   7   8 1674.37 184.785   7
   5  -7  -7 3243.39 226.635   4
  -5   7   7 2739.40 224.418   7
   5  -7  -6 2113.42 181.382   4
  -5   7   6 2383.65 193.424   7
   5  -7  -5 2093.88 149.842   1
   5  -7  -5 2073.51 101.231   2
   5  -7  -5 2291.61 177.683   4
  -5   7   5 2053.61 170.279   7
   5  -7  -4 1593.65 104.222   2
  -5   7   4 1536.72 144.655   7
   5  -7  -4 1305.64 138.536   4
   5  -7  -4 1436.01 115.707   1
   5  -7  -3 2424.78 174.914   4
   5  -7  -3 2468.39 139.612   2
  -5   7   3 2526.87 169.435   7
   5  -7  -3 2448.65 122.536   6
   5  -7  -3 2761.14 142.220   1
   5  -7  -2 8817.46 324.675   4
  -5   7   2 8500.39 296.978   7
   5  -7  -2 8830.64 285.144   2
   5  -7  -2 8579.12 286.416   7
   5  -7  -2 8409.03 232.674   1
   5  -7  -2 8562.91 263.847   6
   5  -7  -2 9159.04 323.558   3
   5  -7  -1 11389.1 229.796   1
   5  -7  -1 13139.1 397.054   4
  -5   7   1 12934.7 357.036   7
   5  -7  -1 13014.6 369.340   2
   5  -7  -1 13162.0 341.025   7
   5  -7  -1 11940.1 346.294   6
   5  -7  -1 13327.9 377.263   3
   5  -7   0 7189.74 279.809   2
   5  -7   0 7344.21 283.729   4
   5  -7   0 6768.91 219.804   7
   5  -7   0 6840.43 264.281   6
   5  -7   0 7056.13 251.688   3
  -5   7   0 7768.37 326.129   5
  -5   7  -1 807.195 125.710   5
   5  -7   1 728.647 99.8569   2
   5  -7   1 745.318 78.3379   3
   5  -7   1 833.782 68.7435   7
   5  -7   1 901.252 103.024   4
   5  -7   1 948.174 109.393   6
  -5   7  -2 832.252 126.315   5
   5  -7   2 774.885 108.995   2
   5  -7   2 1004.73 62.8838   7
   5  -7   2 970.413 74.7622   3
   5  -7   3 3374.02 90.7703   7
   5  -7   3 4099.87 235.830   2
   5  -7   3 3514.76 107.121   3
  -5   7  -3 3985.92 254.246   5
  -5   7  -4 2482.13 68.8515   1
   5  -7   4 3202.39 215.031   2
  -5   7  -4 2865.16 228.693   5
  -5   7  -5 669.638 132.025   5
   5  -7   5 825.912 129.308   2
  -5   7  -5 631.643 58.4342   1
   5  -7   6 2865.61 228.420   2
  -5   7  -6 2662.22 234.456   5
   5  -7   7 5297.60 316.966   2
  -5   7  -7 4693.67 317.239   5
   5  -7   8 3034.42 252.407   2
  -5   7  -8 2836.85 261.196   5
  -5   7  -9 862.333 166.528   5
   5  -7   9 1004.76 174.637   2
   5  -6 -11 425.917 121.711   4
  -5   6  11 619.343 136.374   7
   5  -6 -10 107.891 80.4996   4
  -5   6  10-15.8618 81.2804   7
   5  -6  -9 47.7120 71.7794   4
  -5   6   9-187.545 94.8303   7
   5  -6  -8 236.889 84.1756   4
  -5   6   8 192.170 96.8339   7
   5  -6  -7 1648.96 164.056   4
  -5   6   7 1652.54 162.765   7
  -5   6   6 586.366 100.899   7
   5  -6  -6 889.040 121.627   4
   5  -6  -5 90.3494 46.0245   1
  -5   6   5 196.993 67.1398   7
   5  -6  -5 19.9873 61.6432   4
   5  -6  -5 49.9367 38.4044   2
   5  -6  -4 4059.45 174.835   1
   5  -6  -4 4105.64 173.493   2
   5  -6  -4 4413.75 234.247   4
  -5   6   4 4066.14 205.501   7
   5  -6  -3 1192.87 85.8452   1
   5  -6  -3 1026.63 94.2007   2
   5  -6  -3 1252.66 106.789   7
  -5   6   3 995.657 104.000   7
   5  -6  -3 1014.68 122.053   4
   5  -6  -3 1071.69 58.6126   6
   5  -6  -2 148.707 51.4197   2
  -5   6   2 172.811 53.8506   7
   5  -6  -2 108.019 62.1247   4
   5  -6  -2 150.356 52.1700   7
   5  -6  -2 209.959 36.3602   1
   5  -6  -2 196.206 40.0546   6
   5  -6  -1 7978.12 306.144   4
  -5   6   1 8238.35 252.345   7
   5  -6  -1 8139.80 282.627   2
   5  -6  -1 8010.57 239.557   7
   5  -6  -1 7927.17 239.350   6
  -5   6   1 8582.51 341.267   5
   5  -6  -1 8012.86 259.031   3
  -5   6   0 6905.23 215.560   7
   5  -6   0 7215.20 273.824   2
   5  -6   0 7067.58 200.928   7
   5  -6   0 6490.26 229.322   6
   5  -6   0 6901.67 220.234   3
  -5   6   0 7383.99 318.230   5
   5  -6   1 7742.34 190.523   7
   5  -6   1 7788.73 297.439   2
   5  -6   1 7726.71 264.890   6
   5  -6   1 7676.93 208.583   3
  -5   6  -1 8288.67 347.497   5
  -5   6  -2 1338.87 151.520   5
   5  -6   2 1451.00 60.7544   7
   5  -6   2 1397.65 133.762   2
   5  -6   2 1602.08 125.944   6
   5  -6   2 1402.25 59.3987   3
  -5   6  -3 645.097 113.608   5
   5  -6   3 852.971 116.770   2
   5  -6   3 782.438 96.8934   6
  -5   6  -4 16.2884 81.9263   5
   5  -6   4 87.2449 70.4404   2
  -5   6  -5 485.705 109.475   5
   5  -6   5 527.297 113.754   2
  -5   6  -5 468.203 51.7585   1
   5  -6   5 481.762 76.3344   4
  -5   6  -6 4349.66 171.425   1
   5  -6   6 5053.80 287.830   2
  -5   6  -6 4814.42 303.957   5
   5  -6   7 10439.1 439.201   2
  -5   6  -7 10352.5 464.043   5
  -5   6  -8 3195.47 178.611   1
   5  -6   8 3316.38 259.223   2
  -5   6  -8 3186.96 277.054   5
   5  -6   9 508.355 132.284   2
  -5   6  -9 658.389 143.246   5
   5  -6  10 1769.89 209.337   2
  -5   6 -10 1641.11 224.010   5
   5  -5 -12 63.0204 95.6122   4
  -5   5  12 109.846 100.383   7
   5  -5 -11 118.558 86.4790   4
  -5   5  11 322.638 107.652   7
  -5   5  10 408.619 109.167   7
   5  -5 -10 337.693 104.770   4
   5  -5  -9 109.858 82.0053   4
  -5   5   9-32.3619 66.2687   7
   5  -5  -8 252.136 82.7540   4
  -5   5   8 64.8355 72.5827   7
  -5   5   7 711.355 70.5887   2
   5  -5  -7 497.095 98.8187   4
  -5   5   7 624.129 106.438   7
   5  -5  -6 3155.55 211.425   4
  -5   5   6 3298.64 199.932   7
  -5   5   6 3209.97 142.510   2
   5  -5  -5 1473.25 103.761   2
  -5   5   5 1303.93 124.499   7
   5  -5  -5 1168.04 130.613   4
   5  -5  -4 1108.95 123.775   4
   5  -5  -4 1031.41 93.0239   2
  -5   5   4 1018.11 105.531   7
  -5   5   3 354.898 61.0522   7
   5  -5  -3 328.716 62.5349   7
   5  -5  -3 364.241 86.2108   4
   5  -5  -3 278.709 65.0357   2
  -5   5   2 52.8560 42.5186   2
   5  -5  -2 210.081 29.2713   1
  -5   5   2 57.9233 42.6618   7
   5  -5  -2 163.040 69.4148   4
   5  -5  -2 169.214 43.9234   7
   5  -5  -2 135.787 25.6248   1
   5  -5  -2 102.611 22.8305   6
   5  -5  -2 197.433 60.8398   2
   5  -5  -1 616.204 83.8650   2
  -5   5   1 507.750 97.2742   5
  -5   5   1 498.324 71.7458   2
  -5   5   1 472.234 58.7352   7
   5  -5  -1 582.935 63.4255   7
   5  -5  -1 604.599 56.3657   6
   5  -5   0 48.3280 51.9903   2
  -5   5   0 71.9532 67.5229   5
  -5   5   0-17.3030 49.2273   2
  -5   5   0 74.8411 35.3324   7
   5  -5   0 11.4098 27.8557   7
   5  -5   0-36.7147 34.0014   6
  -5   5  -1 3732.40 119.300   7
   5  -5   1 4060.57 207.647   2
   5  -5   1 3450.59 90.7276   3
   5  -5   1 3822.21 110.011   3
  -5   5  -1 4316.72 247.286   5
   5  -5   2 7145.54 287.380   2
  -5   5  -2 7249.06 332.147   5
   5  -5   3 884.637 115.073   2
  -5   5  -3 1031.94 134.849   5
  -5   5  -4-7.71431 13.7655   1
   5  -5   4 29.4387 60.6394   2
  -5   5  -4 4.79473 77.2416   5
   5  -5   4 62.4814 58.0840   4
  -5   5  -4 30.4418 15.5388   1
  -5   5  -5 3084.71 113.898   1
  -5   5  -5 3017.25 116.395   1
   5  -5   5 3329.57 221.187   2
  -5   5  -5 3648.27 251.013   5
  -5   5  -6 5032.51 177.844   1
   5  -5   6 5280.81 287.736   2
  -5   5  -6 5252.84 315.852   5
   5  -5   7 3892.05 256.657   2
  -5   5  -7 3140.27 256.465   5
  -5   5  -8 1973.83 216.113   5
  -5   5  -8 1840.50 134.155   1
   5  -5   8 2004.71 201.655   2
  -5   5  -9 2648.68 175.240   1
   5  -5   9 2794.53 241.414   2
  -5   5  -9 2392.59 247.189   5
   5  -5  10 934.044 161.732   2
  -5   5 -10 992.426 180.038   5
  -5   5 -10 817.966 116.769   1
   5  -5  11 675.289 145.407   2
  -5   5 -11 766.587 176.009   5
  -5   4  12 405.018 115.483   7
   5  -4 -12 574.477 133.592   4
   5  -4 -11 233.544 96.4539   4
  -5   4  11 200.721 93.2993   7
   5  -4 -10 1526.71 166.974   4
  -5   4  10 1312.08 150.288   7
   5  -4  -9 1464.99 157.498   4
  -5   4   9 1201.96 139.907   7
   5  -4  -8 1576.93 157.608   4
  -5   4   8 1225.42 132.046   7
   5  -4  -7 1209.18 136.331   4
  -5   4   7 1094.57 122.319   7
   5  -4  -6 4188.32 234.796   4
  -5   4   6 4171.52 213.184   7
   5  -4  -5 2973.99 151.120   2
   5  -4  -5 2617.94 186.358   4
  -5   4   5 2813.06 166.212   7
   5  -4  -4 11115.4 282.207   1
   5  -4  -4 10875.3 318.585   2
   5  -4  -4 11091.6 381.107   4
  -5   4   4 10783.3 325.032   7
   5  -4  -4 11907.7 341.699   7
   5  -4  -3 9325.46 232.808   1
   5  -4  -3 9774.37 300.993   2
  -5   4   3 9598.83 284.448   7
   5  -4  -3 9197.27 280.380   7
   5  -4  -3 8966.17 255.261   3
   5  -4  -2 14621.7 385.348   2
   5  -4  -2 13716.0 269.067   1
  -5   4   2 14341.1 337.180   7
   5  -4  -2 13704.7 334.271   7
  -5   4   2 14491.6 371.024   2
   5  -4  -2 13565.5 305.620   3
  -5   4   2 14803.3 454.866   5
  -5   4   1 768.433 108.724   5
   5  -4  -1 984.905 103.521   2
  -5   4   1 997.648 74.2882   7
  -5   4   1 940.288 95.5351   2
   5  -4  -1 995.640 66.1595   3
   5  -4  -1 1115.30 60.5566   6
   5  -4   0 8536.38 299.830   2
  -5   4   0 8987.72 205.258   7
  -5   4   0 8715.46 286.806   2
   5  -4   0 8227.99 188.193   3
  -5   4   0 8324.71 340.254   5
  -5   4  -1 4956.64 123.093   7
   5  -4   1 5233.45 234.246   2
  -5   4  -1 5372.90 223.967   2
  -5   4  -1 5230.61 269.897   5
   5  -4   2 11801.8 374.562   2
  -5   4  -2 11438.4 417.885   5
   5  -4   3 621.307 99.4547   2
  -5   4  -3 465.856 105.588   5
   5  -4   4 4599.56 242.709   2
  -5   4  -4 4139.91 129.990   1
  -5   4  -4 4489.07 268.896   5
  -5   4  -5 5256.52 174.814   1
   5  -4   5 5320.61 269.576   2
  -5   4  -6 7873.63 245.693   1
   5  -4   6 8396.63 355.205   2
  -5   4  -6 8193.86 390.706   5
   5  -4   7 105.819 81.7372   2
  -5   4  -7 32.9087 78.6722   5
   5  -4   8 254.231 98.2413   2
  -5   4  -8 526.231 121.107   5
  -5   4  -9 1761.53 216.204   5
   5  -4   9 1973.78 200.052   2
   5  -4  10 380.187 115.980   2
  -5   4 -10 520.272 140.688   5
   5  -4  11 54.0321 90.7003   2
  -5   4 -11-63.7632 112.374   5
   5  -3 -12 613.139 131.664   1
   5  -3 -12 639.672 127.149   4
  -5   3  12 474.529 119.691   7
   5  -3 -11 172.370 93.1279   1
   5  -3 -11 312.838 102.314   4
   5  -3 -10 1462.92 163.451   1
   5  -3 -10 1454.29 159.778   4
  -5   3  10 1576.65 160.612   7
   5  -3  -9 3024.26 210.712   1
   5  -3  -9 2845.67 208.056   4
  -5   3   9 3063.69 205.110   7
  -5   3   9 2486.27 106.700   6
   5  -3  -8 1092.13 121.552   1
  -5   3   8 1217.01 117.075   2
   5  -3  -8 1218.58 135.073   4
  -5   3   8 1156.76 127.572   7
   5  -3  -7 2728.07 172.363   1
   5  -3  -7 2886.39 197.461   4
  -5   3   7 2896.18 167.168   2
  -5   3   7 2575.15 175.076   7
   5  -3  -6 3184.49 175.177   1
   5  -3  -6 2864.64 194.614   4
  -5   3   6 2849.83 165.842   2
  -5   3   6 3039.81 178.685   7
   5  -3  -5 6932.32 250.256   2
   5  -3  -5 7303.61 249.981   1
   5  -3  -5 6961.55 300.331   4
  -5   3   5 7260.72 264.182   2
  -5   3   5 7269.55 264.670   7
   5  -3  -5 7553.41 262.096   3
   5  -3  -4 9539.42 302.940   2
   5  -3  -4 9953.99 280.227   1
   5  -3  -4 9457.49 349.993   4
  -5   3   4 9870.01 307.107   2
  -5   3   4 9384.50 292.128   7
   5  -3  -4 9369.99 283.444   3
   5  -3  -3 11858.9 342.203   2
   5  -3  -3 10930.5 282.359   1
  -5   3   3 11054.8 307.504   7
  -5   3   3 11537.6 335.388   2
   5  -3  -3 10923.2 292.007   3
  -5   3   2 537.294 98.1532   5
  -5   3   2 618.779 84.8257   2
   5  -3  -2 779.654 110.082   5
   5  -3  -2 725.348 62.2725   1
  -5   3   2 563.335 67.0082   7
   5  -3  -2 759.514 70.3184   3
   5  -3  -2 589.619 31.8361   6
   5  -3  -2 727.450 89.1561   2
   5  -3  -1 2460.04 155.241   2
  -5   3   1 2436.86 119.020   7
  -5   3   1 2472.78 148.749   2
   5  -3  -1 2563.93 113.201   3
   5  -3  -1 2366.55 96.3177   6
   5  -3  -1 2387.90 94.8203   1
  -5   3   1 2361.96 176.303   5
   5  -3  -1 2565.01 189.098   5
   5  -3   0 9471.78 317.025   2
  -5   3   0 9333.97 229.767   7
  -5   3   0 9656.34 307.544   2
   5  -3   0 9342.87 221.589   3
  -5   3   0 9493.26 363.424   5
   5  -3   0 9963.53 369.837   5
   5  -3   1 16686.7 449.689   2
  -5   3  -1 17363.2 309.302   7
  -5   3  -1 17045.4 434.682   2
   5  -3   1 16334.4 289.804   3
  -5   3  -1 16142.1 498.031   5
   5  -3   2 4916.98 235.444   2
  -5   3  -2 4873.87 128.042   1
  -5   3  -2 5044.55 110.540   7
  -5   3  -2 4781.71 260.944   5
   5  -3   3 3108.91 193.335   2
  -5   3  -3 2878.23 113.764   1
  -5   3  -3 2552.73 199.138   5
  -5   3  -4 6638.26 206.422   1
   5  -3   4 6803.21 292.602   2
  -5   3  -4 7362.87 342.401   5
  -5   3  -5 5991.73 214.063   1
   5  -3   5 6387.55 291.619   2
  -5   3  -5 6922.32 342.659   5
   5  -3   6 521.240 105.856   2
  -5   3  -6 638.265 131.210   5
  -5   3  -6 413.429 68.8431   1
   5  -3   7-11.0166 76.0578   2
  -5   3  -7 37.4293 76.0978   5
  -5   3  -7 36.9039 42.5544   1
   5  -3   8 3506.16 248.764   2
  -5   3  -8 3946.13 292.974   5
   5  -3   9 2535.89 224.305   2
  -5   3  -9 3203.92 277.468   5
   5  -3  10 820.240 150.455   2
  -5   3 -10 935.904 178.462   5
   5  -3  11 10.2484 91.2169   2
  -5   3 -11 324.982 150.746   5
   5  -2 -13-18.4852 90.5537   1
   5  -2 -13 269.332 105.814   4
  -5   2  13 53.4116 87.6645   7
   5  -2 -12 195.268 99.7760   1
   5  -2 -12 134.938 81.5238   4
  -5   2  12 164.106 92.4038   7
   5  -2 -11 176.170 95.1301   1
   5  -2 -11 129.647 80.9365   4
  -5   2  11 364.007 107.003   7
   5  -2 -10 1055.67 147.123   1
  -5   2  10 876.633 122.351   7
   5  -2 -10 964.836 131.362   4
   5  -2  -9 2923.30 211.730   1
   5  -2  -9 2854.28 204.198   4
  -5   2   9 2709.29 196.276   7
   5  -2  -8 907.351 117.808   1
   5  -2  -8 752.148 112.953   4
  -5   2   8 723.347 111.343   7
  -5   2   8 776.141 63.4764   6
   5  -2  -7 96.2973 63.7504   1
   5  -2  -7 97.5650 75.7194   4
  -5   2   7 90.0528 64.7549   7
  -5   2   7 51.1899 25.1795   6
   5  -2  -6 1717.16 138.997   1
  -5   2   6 1616.87 135.683   2
   5  -2  -6 1244.35 139.511   4
  -5   2   6 1752.18 136.018   7
  -5   2   6 1376.33 52.9268   6
   5  -2  -5 7481.82 268.722   2
   5  -2  -5 7682.78 275.438   1
  -5   2   5 7291.21 281.413   2
   5  -2  -5 7397.86 305.834   4
  -5   2   5 7219.50 264.034   7
   5  -2  -4 7002.53 262.993   2
   5  -2  -4 6950.44 248.329   1
  -5   2   4 7154.44 270.191   2
  -5   2   4 6744.78 241.733   7
   5  -2  -4 7260.60 253.393   3
   5  -2  -3 9591.77 319.497   2
  -5   2   3 9960.19 321.134   2
   5  -2  -3 9939.06 289.576   1
  -5   2   3 9519.26 277.854   7
   5  -2  -3 9429.42 177.136   6
   5  -2  -3 9845.61 287.501   3
   5  -2  -2 1861.66 137.717   2
  -5   2   2 2023.11 140.011   2
  -5   2   2 1915.70 112.932   7
   5  -2  -2 1902.33 114.861   1
   5  -2  -2 1826.39 86.5211   6
   5  -2  -2 1845.34 113.747   3
  -5   2   2 1849.29 158.693   5
   5  -2  -2 2104.31 169.811   5
  -5   2   1 6122.07 173.773   1
   5  -2  -1 5884.06 245.413   2
  -5   2   1 6071.70 243.646   2
  -5   2   1 6138.88 195.406   7
   5  -2  -1 6016.94 186.237   6
   5  -2  -1 6198.98 203.014   3
   5  -2  -1 5853.06 195.030   1
  -5   2   1 6142.40 283.354   5
   5  -2  -1 6216.98 286.523   5
   5  -2   0 5219.19 169.522   1
  -5   2   0 5071.80 158.561   1
   5  -2   0 5391.89 237.293   2
  -5   2   0 5140.92 168.816   7
  -5   2   0 5553.19 231.854   2
   5  -2   0 5069.27 184.888   6
   5  -2   0 5081.63 173.384   3
  -5   2   0 5222.07 264.309   5
   5  -2   0 5394.42 262.942   5
   5  -2   1 19428.0 371.837   1
   5  -2   1 19866.2 503.367   2
  -5   2  -1 19261.2 386.224   1
  -5   2  -1 20204.3 374.659   7
  -5   2  -1 20344.3 492.294   2
   5  -2   1 19218.2 437.262   6
   5  -2   1 19505.3 376.484   3
  -5   2  -1 19284.6 549.900   5
   5  -2   1 20626.8 551.770   5
   5  -2   2 1591.53 139.159   2
  -5   2  -2 1524.65 95.4768   1
  -5   2  -2 1604.67 63.5019   3
   5  -2   2 1686.15 122.549   6
   5  -2   2 1640.46 75.3120   3
  -5   2  -2 1821.91 167.326   5
  -5   2  -3 6391.57 162.189   7
   5  -2   3 6091.10 269.875   2
  -5   2  -3 6427.41 133.682   3
  -5   2  -3 6332.71 215.251   1
  -5   2  -3 6450.35 314.353   5
  -5   2  -4 4847.30 120.832   7
   5  -2   4 4754.07 243.318   2
  -5   2  -4 4636.29 109.667   3
  -5   2  -4 4694.26 194.417   1
  -5   2  -4 4991.28 282.698   5
  -5   2  -5 7570.12 154.570   7
   5  -2   5 7462.15 315.323   2
  -5   2  -5 7101.25 161.133   3
  -5   2  -5 7271.53 355.649   5
  -5   2  -5 7098.32 261.850   1
   5  -2   6 395.969 96.6987   2
  -5   2  -6 583.883 124.481   5
  -5   2  -6 613.820 87.4389   1
  -5   2  -6 601.248 42.8552   7
  -5   2  -6 602.991 51.9039   3
   5  -2   7 1250.15 146.152   2
  -5   2  -7 1165.17 121.482   1
  -5   2  -7 1372.61 179.536   5
  -5   2  -7 1213.26 64.0879   7
  -5   2  -7 1382.49 85.8202   3
  -5   2  -8 1563.01 197.816   5
   5  -2   8 1662.92 175.277   2
  -5   2  -8 1241.87 90.3309   3
   5  -2   9 3190.95 243.092   2
  -5   2  -9 3969.49 307.153   5
  -5   2 -10 2176.74 251.167   5
   5  -2  10 1751.57 197.515   2
  -5   2 -11 5059.31 393.601   5
   5  -2  11 5321.82 331.346   2
   5  -1 -12 39.4279 97.4699   1
   5  -1 -12-49.0152 80.0128   4
  -5   1  12-131.650 91.1970   7
   5  -1 -11 670.039 131.054   1
   5  -1 -11 829.528 126.266   4
  -5   1  11 818.307 133.962   7
   5  -1 -10 185.656 87.9964   1
   5  -1 -10 182.096 79.5322   4
  -5   1  10 122.249 77.3496   7
   5  -1  -9 678.715 120.716   1
   5  -1  -9 716.544 112.910   4
  -5   1   9 929.668 127.638   7
   5  -1  -8 1721.09 168.453   1
   5  -1  -8 1688.02 154.042   4
  -5   1   8 1785.69 154.799   7
  -5   1   8 1582.53 111.701   6
   5  -1  -7 1012.16 121.063   4
   5  -1  -7 938.854 118.002   1
  -5   1   7 743.107 104.921   7
  -5   1   7 703.200 74.1898   6
   5  -1  -6 1150.56 127.484   4
  -5   1   6 1032.15 114.245   7
   5  -1  -6 1156.94 125.581   1
  -5   1   6 1081.70 80.7469   6
   5  -1  -5 3903.92 198.498   2
   5  -1  -5 3940.59 211.456   1
  -5   1   5 3783.13 193.793   7
  -5   1   5 3549.13 136.739   6
   5  -1  -4 8208.50 292.841   2
   5  -1  -4 7490.50 282.637   1
  -5   1   4 8046.69 273.025   7
   5  -1  -4 7871.62 286.115   3
  -5   1   4 7717.94 206.568   6
   5  -1  -3 466.983 72.5829   3
   5  -1  -3 464.110 91.2129   5
   5  -1  -3 638.184 86.2176   1
  -5   1   3 448.785 71.0131   7
   5  -1  -3 487.837 53.8691   6
   5  -1  -3 557.375 88.7699   2
  -5   1   3 418.050 49.5745   6
  -5   1   3 376.283 74.3454   2
  -5   1   2 6160.54 209.219   1
   5  -1  -2 5845.35 249.003   2
  -5   1   2 6160.86 253.399   2
  -5   1   2 5767.00 213.136   7
  -5   1   2 5625.61 191.469   3
   5  -1  -2 5624.61 225.786   1
   5  -1  -2 5868.08 196.213   6
   5  -1  -2 5622.18 224.930   3
  -5   1   2 5884.33 274.478   5
   5  -1  -2 5601.69 272.848   5
   5  -1  -1 3698.86 200.028   2
  -5   1   1 3310.06 153.240   1
  -5   1   1 3667.61 192.418   2
  -5   1   1 3188.91 135.141   3
   5  -1  -1 3097.71 150.728   6
   5  -1  -1 3539.00 167.717   3
   5  -1  -1 3373.68 165.098   1
  -5   1   1 3167.30 204.268   5
   5  -1  -1 3359.07 204.615   5
   5  -1   0 1945.31 148.159   2
  -5   1   0 1598.93 109.607   1
  -5   1   0 1556.15 128.537   2
  -5   1   0 1683.28 96.6220   3
   5  -1   0 1709.85 119.711   6
   5  -1   0 1862.89 119.182   3
  -5   1   0 1516.05 145.811   5
   5  -1   0 1667.21 112.353   1
   5  -1   0 1771.33 152.550   5
   5  -1   1 1919.94 116.024   1
   5  -1   1 2085.66 155.084   2
  -5   1  -1 2063.62 127.225   1
  -5   1  -1 1948.59 101.444   3
   5  -1   1 1988.78 134.464   6
   5  -1   1 1952.88 115.173   3
  -5   1  -1 2129.23 174.083   5
   5  -1   1 2167.31 165.429   5
   5  -1   2 12337.8 389.176   2
  -5   1  -2 11444.7 332.602   1
  -5   1  -2 11964.4 278.869   3
   5  -1   2 11921.2 361.932   6
   5  -1   2 11669.0 292.804   3
  -5   1  -2 11875.5 421.540   5
   5  -1   3 11246.4 376.159   2
  -5   1  -3 11137.6 277.343   7
  -5   1  -3 10651.1 265.144   3
  -5   1  -3 10290.0 325.175   1
   5  -1   3 10887.6 361.701   6
  -5   1  -3 11864.8 426.641   5
   5  -1   4 10019.9 360.829   2
  -5   1  -4 9870.61 246.430   7
  -5   1  -4 9664.88 254.950   3
   5  -1   4 9293.46 351.104   6
  -5   1  -4 9455.40 322.512   1
  -5   1  -4 9616.36 396.618   5
  -5   1  -5 1041.27 141.916   5
   5  -1   5 1547.19 148.726   2
  -5   1  -5 1225.44 78.6214   7
   5  -1   5 1511.50 156.609   6
  -5   1  -5 1400.59 96.1612   3
  -5   1  -5 1421.76 131.639   1
   5  -1   6 7264.57 321.405   2
  -5   1  -6 6833.09 191.085   7
   5  -1   6 6799.71 335.578   6
  -5   1  -6 6707.98 225.402   3
  -5   1  -6 6705.86 351.046   5
  -5   1  -6 6459.83 291.108   1
   5  -1   7 12721.6 453.615   2
  -5   1  -7 12346.7 287.360   7
  -5   1  -7 12908.9 346.377   3
  -5   1  -7 13319.8 515.832   5
   5  -1   8 2875.53 223.312   2
  -5   1  -8 2757.82 161.444   3
   5  -1   9 42.4812 74.2181   2
  -5   1  -9 100.345 96.7885   5
  -5   1  -9 10.2380 50.4490   3
   5  -1  10 996.484 153.631   2
  -5   1 -10 1014.49 187.568   5
  -5   1 -11 2402.34 276.911   5
   5  -1  11 2229.65 222.364   2
   5  -1  11 1967.49 243.805   6
   5   0 -12 98.3210 81.4578   4
   5   0 -12-49.3138 101.413   1
  -5   0  12-20.0756 88.9130   7
   5   0 -11 511.477 100.064   4
   5   0 -11 314.197 116.809   1
  -5   0  11 481.633 119.595   7
   5   0 -10 1042.87 131.347   4
  -5   0  10 863.875 128.585   7
   5   0 -10 842.374 146.788   1
   5   0  -9 337.468 90.0018   4
  -5   0   9 275.502 95.5068   7
   5   0  -9 253.340 104.493   1
   5   0  -8 829.252 114.418   4
  -5   0   8 828.271 117.925   7
   5   0  -8 807.657 135.864   1
   5   0  -7 869.148 113.829   4
  -5   0   7 852.221 116.664   7
   5   0  -7 1062.73 137.967   1
   5   0  -6 4180.83 225.798   4
   5   0  -6 3736.64 230.718   1
  -5   0   6 4178.43 218.357   7
  -5   0   5 3172.19 186.755   7
  -5   0   5 3160.40 158.527   6
   5   0  -4 1079.59 119.954   1
   5   0  -4 1287.46 125.115   2
  -5   0   4 1210.52 114.111   7
  -5   0   4 1264.61 105.161   3
   5   0  -4 1111.19 88.8624   6
  -5   0   4 1229.15 96.1776   6
   5   0  -3 6810.50 278.296   2
  -5   0   3 7042.01 261.024   1
   5   0  -3 6590.01 280.588   1
  -5   0   3 6971.42 243.772   3
   5   0  -3 7045.05 237.398   6
   5   0  -3 6719.69 279.697   3
  -5   0   3 7223.20 236.038   6
   5   0  -3 7313.10 314.593   5
   5   0  -2 5204.95 237.598   2
  -5   0   2 4681.09 210.861   1
  -5   0   2 5043.23 199.206   3
   5   0  -2 5326.09 214.253   6
   5   0  -2 5142.47 237.693   1
  -5   0   2 5040.80 199.014   6
   5   0  -2 5042.61 231.068   3
  -5   0   2 5042.13 250.627   5
   5   0  -2 5041.75 256.196   5
   5   0  -1 4155.17 215.577   2
  -5   0   1 4079.14 196.149   1
  -5   0   1 4200.93 179.559   3
   5   0  -1 3804.24 188.876   6
   5   0  -1 4308.73 205.956   3
   5   0  -1 4072.57 205.113   1
  -5   0   1 4142.87 226.673   5
   5   0  -1 4233.79 229.295   5
  -5   0   0 223.795 51.8525   3
  -5   0   0 282.949 77.0084   5
   5   0   0 435.154 75.3321   3
   5   0   0 363.507 81.8242   5
   5   0   0 350.294 67.6611   1
   5   0   0 238.495 60.1834   6
   5   0   0 363.172 83.7630   2
  -5   0   0 323.878 68.1164   1
   5   0   1 7303.80 301.351   5
   5   0   1 6551.05 251.986   1
   5   0   1 6775.23 283.818   2
  -5   0  -1 6458.37 262.115   1
  -5   0  -1 6737.71 231.213   3
   5   0   1 6482.92 268.868   6
   5   0   1 6709.39 248.571   3
  -5   0  -1 6383.37 293.956   5
  -5   0  -2 48.2197 41.9390   3
  -5   0  -2-61.7740 70.5289   5
   5   0   2 72.9344 39.9540   3
  -5   0  -2 42.6720 49.8630   1
   5   0   2 49.4466 45.0161   1
   5   0   2 54.8672 58.4402   6
   5   0   2 39.4890 58.5920   2
   5   0   3 4205.32 228.073   2
  -5   0  -3 4411.78 227.601   1
   5   0   3 4147.23 231.700   6
  -5   0  -3 4469.01 191.129   3
  -5   0  -3 4266.44 254.873   5
   5   0   4 2554.82 186.317   2
   5   0   4 2723.55 193.905   6
  -5   0  -4 2614.39 149.306   3
  -5   0  -4 2590.40 182.656   1
  -5   0  -4 2829.76 213.002   5
  -5   0  -5 256.645 62.0176   3
  -5   0  -5 255.221 92.0267   5
   5   0   5 149.067 81.4069   6
   5   0   5 177.054 74.4477   2
   5   0   6 9679.17 378.913   2
  -5   0  -6 9371.32 271.573   7
   5   0   6 9578.63 409.296   6
  -5   0  -6 9959.15 323.803   3
  -5   0  -6 9538.46 420.934   5
   5   0   7 7420.64 345.807   2
  -5   0  -7 7770.39 243.982   7
   5   0   7 7028.62 374.643   6
  -5   0  -7 7567.02 291.750   3
  -5   0  -7 7961.53 399.543   5
   5   0   8 6444.46 330.290   2
   5   0   8 6343.89 374.532   6
  -5   0  -8 6147.85 273.522   3
  -5   0  -8 6190.80 367.930   5
   5   0   9 800.915 137.400   2
  -5   0  -9 762.554 157.184   5
  -5   0  -9 615.092 99.4738   3
   5   0   9 775.942 159.854   6
   5   0  10 1849.03 199.474   2
  -5   0 -10 1829.21 232.751   5
   5   0  10 2012.34 249.574   6
   5   0  11 371.858 118.271   2
  -5   0 -11 464.263 155.243   5
   5   0  11 756.787 169.029   6
   5   1 -12 419.357 101.921   4
  -5  -1  12 282.536 110.066   7
   5   1 -12 386.882 140.093   1
   5   1 -11 71.0208 63.6391   4
  -5  -1  11-25.0616 80.6152   7
   5   1 -11-29.9810 98.7566   1
   5   1 -10 464.069 89.9304   4
  -5  -1  10 385.118 108.602   7
   5   1 -10 466.050 123.541   1
   5   1  -9 807.349 110.393   4
  -5  -1   9 724.105 119.677   7
   5   1  -9 629.112 133.083   1
   5   1  -8 308.597 80.7328   4
  -5  -1   8 404.520 100.202   7
   5   1  -8 444.547 121.076   1
   5   1  -7 1918.73 162.640   4
   5   1  -7 2428.70 208.440   1
  -5  -1   7 2365.89 186.180   7
  -5  -1   7 2106.21 161.518   6
   5   1  -6 5358.55 296.756   1
  -5  -1   6 5648.55 266.702   7
  -5  -1   6 5093.93 240.458   3
  -5  -1   6 4923.50 238.830   6
   5   1  -5 876.435 122.349   1
  -5  -1   5 539.861 95.5438   7
   5   1  -5 668.854 81.6609   6
  -5  -1   5 698.606 92.2902   6
  -5  -1   5 596.274 93.6904   3
   5   1  -4 1078.65 131.072   1
   5   1  -4 994.328 100.474   6
  -5  -1   4 922.547 99.6669   6
  -5  -1   4 922.125 105.565   3
   5   1  -3 4601.49 231.566   2
  -5  -1   3 3933.22 199.461   3
   5   1  -3 4264.99 208.928   6
   5   1  -3 4240.40 241.258   1
  -5  -1   3 3958.49 199.944   6
   5   1  -3 4180.59 234.592   5
   5   1  -2 6209.60 270.374   2
  -5  -1   2 5747.88 259.923   1
  -5  -1   2 6316.72 248.070   3
   5   1  -2 6240.94 262.197   6
   5   1  -2 6231.38 287.371   1
  -5  -1   2 6130.04 248.969   6
  -5  -1   2 6203.08 271.059   5
   5   1  -2 5836.13 271.637   5
   5   1  -1 4189.14 220.335   2
  -5  -1   1 3752.99 210.361   1
   5   1  -1 3990.84 217.140   6
  -5  -1   1 4288.90 204.604   3
  -5  -1   1 3804.02 198.891   6
   5   1  -1 3843.90 217.580   3
   5   1  -1 3488.46 213.429   1
  -5  -1   1 4079.18 221.740   5
   5   1  -1 3897.62 220.768   5
   5   1   0 4414.84 227.965   2
  -5  -1   0 4062.67 222.820   1
   5   1   0 4156.73 226.985   6
  -5  -1   0 4036.79 198.930   3
  -5  -1   0 4037.03 207.036   6
   5   1   0 4224.21 223.694   3
  -5  -1   0 4198.68 230.437   5
   5   1   0 4135.86 225.654   1
   5   1   0 4375.03 229.939   5
   5   1   1 1317.40 131.082   5
   5   1   1 1183.29 120.787   1
  -5  -1  -1 1449.98 139.171   1
  -5  -1  -1 1222.13 115.226   3
   5   1   1 1230.20 131.632   6
   5   1   1 1317.08 130.815   2
   5   1   1 1266.39 126.047   3
  -5  -1  -1 1496.98 143.611   5
  -5  -1  -2 237.133 64.8599   3
  -5  -1  -2 236.023 86.8264   5
   5   1   2 127.557 49.3234   3
   5   1   2 204.360 70.6182   1
  -5  -1  -2 120.895 57.3979   1
   5   1   2 177.304 68.5463   6
   5   1   2 147.971 76.3429   2
  -5  -1  -3 1460.78 153.003   5
  -5  -1  -3 1337.77 114.861   7
  -5  -1  -3 1423.11 126.694   3
   5   1   3 1201.66 139.263   6
   5   1   3 1099.61 130.519   2
  -5  -1  -4 81.7181 55.9751   3
  -5  -1  -4 30.0409 73.3794   5
  -5  -1  -4 93.0742 52.4552   7
   5   1   4 103.977 79.1971   6
   5   1   4 65.4175 65.3822   2
   5   1   5 3616.81 228.484   2
   5   1   5 3365.78 241.701   6
  -5  -1  -5 3473.18 202.155   3
  -5  -1  -5 3633.33 247.188   5
   5   1   6 6398.85 311.152   2
   5   1   6 6586.66 353.760   6
  -5  -1  -6 6160.16 281.527   3
  -5  -1  -6 6228.31 341.223   5
  -5  -1  -7 1593.44 188.160   5
  -5  -1  -7 1478.11 146.814   3
   5   1   7 1713.31 205.270   6
   5   1   7 1375.66 156.060   2
  -5  -1  -8-98.9469 77.0799   3
  -5  -1  -8 39.2121 99.5937   5
   5   1   8-37.4956 92.7240   6
   5   1   8 72.8000 82.8955   2
  -5  -1  -9 1128.92 144.401   3
  -5  -1  -9 1466.16 201.500   5
   5   1   9 865.997 172.584   6
   5   1   9 1117.53 159.144   2
  -5  -1 -10 918.515 177.723   5
   5   1  10 773.200 186.784   6
   5   1  10 401.517 118.687   2
   5   2 -11 622.733 101.746   4
  -5  -2  11 709.713 137.147   7
   5   2 -11 734.564 177.376   1
   5   2 -10 75.3388 60.1400   4
  -5  -2  10 122.489 82.5150   7
   5   2 -10 203.725 127.523   1
   5   2  -9 257.807 73.2309   4
   5   2  -9 269.115 109.948   1
   5   2  -8 1308.79 129.356   4
  -5  -2   8 1484.50 159.551   7
   5   2  -8 1160.13 168.021   1
   5   2  -7 1326.68 168.969   1
   5   2  -7 1116.40 125.506   4
  -5  -2   7 1263.01 149.667   7
  -5  -2   7 1186.87 130.636   3
  -5  -2   6 4965.11 264.032   7
   5   2  -6 4831.15 302.078   1
  -5  -2   6 4868.56 246.923   3
   5   2  -5 11339.6 451.566   1
   5   2  -5 10831.7 358.811   6
  -5  -2   5 11132.0 375.374   3
   5   2  -4 6763.77 285.610   6
   5   2  -4 7013.70 343.604   1
  -5  -2   4 7299.27 297.207   3
   5   2  -4 6815.57 308.655   5
   5   2  -3 2557.95 179.066   6
  -5  -2   3 2689.57 179.258   3
   5   2  -3 2514.49 203.962   1
   5   2  -3 2355.34 173.652   5
   5   2  -2 4074.68 224.649   2
   5   2  -2 3933.57 229.554   6
  -5  -2   2 3949.39 214.499   3
   5   2  -2 4431.39 261.285   1
   5   2  -2 3580.93 212.841   5
  -5  -2   1 1118.47 119.484   5
   5   2  -1 1478.57 153.550   1
   5   2  -1 1613.18 145.781   2
  -5  -2   1 1560.62 141.824   3
   5   2  -1 1383.77 144.685   6
   5   2  -1 1174.80 126.679   5
   5   2   0 1181.79 122.282   5
   5   2   0 1454.77 139.878   2
   5   2   0 1388.54 146.974   1
   5   2   0 1528.69 152.441   6
  -5  -2   0 1509.22 138.183   3
  -5  -2   0 1437.15 137.498   5
   5   2   1 6370.63 274.441   5
   5   2   1 5984.13 290.954   1
   5   2   1 6773.61 295.682   2
   5   2   1 6109.76 307.062   6
  -5  -2  -1 6194.10 277.732   3
  -5  -2  -1 6201.99 286.587   5
   5   2   2 7623.28 328.385   1
   5   2   2 7338.83 314.974   2
   5   2   2 7489.78 349.784   6
  -5  -2  -2 7720.80 315.925   3
  -5  -2  -2 7485.42 326.536   5
   5   2   3 2011.56 170.392   1
   5   2   3 2470.09 186.050   2
   5   2   3 2438.73 205.645   6
  -5  -2  -3 2304.13 177.326   3
  -5  -2  -3 2363.38 189.525   5
   5   2   4 4827.41 261.472   2
   5   2   4 4740.38 293.514   6
  -5  -2  -4 4189.12 242.148   3
  -5  -2  -4 4115.42 258.624   5
   5   2   5 4147.65 249.094   2
   5   2   5 4534.75 297.089   6
  -5  -2  -5 3947.42 242.512   3
  -5  -2  -5 4179.42 277.638   5
   5   2   6 1880.20 178.212   2
  -5  -2  -6 1747.94 166.787   3
   5   2   6 1566.55 195.940   6
  -5  -2  -6 2023.71 199.594   5
  -5  -2  -7 1437.08 166.611   3
  -5  -2  -7 1811.79 202.577   5
   5   2   7 1663.46 209.575   6
   5   2   7 1543.95 167.348   2
  -5  -2  -8 468.569 111.186   3
  -5  -2  -8 575.919 134.073   5
   5   2   8 363.399 134.342   6
   5   2   8 330.464 98.6624   2
  -5  -2  -9 46.5069 76.0982   3
  -5  -2  -9 383.903 150.039   5
   5   2   9 72.1989 110.221   6
   5   2   9 174.034 103.512   2
  -5  -3  11 400.979 125.675   7
   5   3 -11 316.854 131.603   1
   5   3 -10 991.940 185.374   1
  -5  -3  10 592.260 129.211   7
   5   3  -9 105.890 96.7429   1
   5   3  -9 54.5920 54.5688   4
  -5  -3   9 39.1499 88.3635   7
   5   3  -8 66.1791 89.6350   1
   5   3  -8 71.6082 53.9179   4
  -5  -3   8 237.611 103.881   7
  -5  -3   8 263.133 86.7381   3
   5   3  -7 1289.67 185.590   1
   5   3  -7 1369.36 133.405   4
  -5  -3   7 1191.38 151.517   7
  -5  -3   7 1160.25 139.066   3
   5   3  -6 283.488 108.128   1
  -5  -3   6 359.972 89.4041   3
   5   3  -5 2015.85 209.623   1
   5   3  -5 2402.53 182.978   6
  -5  -3   5 2268.72 181.990   3
   5   3  -4 4474.18 254.852   6
  -5  -3   4 4672.15 256.563   3
   5   3  -4 5146.76 313.753   1
   5   3  -4 4713.12 247.537   5
   5   3  -3 4222.12 250.979   6
  -5  -3   3 4252.21 242.697   3
   5   3  -3 4198.67 278.268   1
   5   3  -3 3947.65 216.182   5
   5   3  -2 2158.01 188.849   6
  -5  -3   2 1731.80 160.870   3
   5   3  -2 1838.85 186.645   1
   5   3  -2 1694.49 138.830   5
   5   3  -1 1428.07 125.889   5
  -5  -3   1 1088.77 128.656   3
   5   3  -1 1397.50 149.548   2
   5   3  -1 1118.26 150.183   1
   5   3  -1 1366.36 157.409   6
  -5  -3   1 1242.06 122.064   5
  -5  -3   0 585.980 101.917   3
  -5  -3   0 468.708 86.3319   5
   5   3   0 529.105 87.0859   5
   5   3   0 655.180 105.484   2
   5   3   0 492.844 105.155   1
   5   3   0 558.732 119.993   6
   5   3   1 3887.40 206.513   5
   5   3   1 3991.81 258.112   1
   5   3   1 4184.95 237.028   2
   5   3   1 3910.17 263.506   6
  -5  -3  -1 4145.93 245.544   3
  -5  -3  -1 4056.34 228.181   5
   5   3   2 3349.05 236.507   1
   5   3   2 4343.00 244.385   2
   5   3   2 4363.37 284.361   6
  -5  -3  -2 4028.35 247.982   3
  -5  -3  -2 4274.43 242.232   5
  -5  -3  -3 1006.33 133.899   3
  -5  -3  -3 1094.55 142.278   5
   5   3   3 1071.91 139.970   1
   5   3   3 1185.55 138.903   2
   5   3   3 1113.15 162.292   6
   5   3   4 3168.52 217.377   2
   5   3   4 3287.41 264.523   6
  -5  -3  -4 2957.12 224.936   3
  -5  -3  -4 2868.69 219.220   5
   5   3   5 2419.27 193.653   2
   5   3   5 2162.49 223.270   6
  -5  -3  -5 2236.88 199.736   3
  -5  -3  -5 2201.04 203.217   5
  -5  -3  -6 183.419 85.7587   3
  -5  -3  -6-35.5112 95.9797   5
   5   3   6 180.839 84.8025   2
   5   3   6 171.752 114.534   6
  -5  -3  -7-88.5600 87.6163   3
  -5  -3  -7 47.2609 96.2377   5
   5   3   7 10.8358 109.285   6
   5   3   7 122.649 78.9415   2
   5   3   8 2534.96 221.788   2
   5   3   8 2842.73 292.927   6
  -5  -3  -8 2590.79 240.800   3
  -5  -3  -8 2889.33 266.116   5
  -5  -3  -9 504.133 115.888   3
  -5  -3  -9 333.895 132.690   5
   5   3   9 418.159 160.672   6
   5   3   9 484.906 123.573   2
   5   4  -9 599.281 155.807   1
  -5  -4   9 329.230 112.299   7
  -5  -4   9 400.753 112.434   3
   5   4  -8 49.7528 111.240   1
  -5  -4   8 188.178 109.890   7
  -5  -4   8 67.5255 82.7390   3
   5   4  -7 27.5070 97.7106   1
   5   4  -7 60.8255 58.5651   4
  -5  -4   7-35.8540 69.9579   3
   5   4  -6 736.512 157.906   1
  -5  -4   6 752.497 125.834   3
  -5  -4   5 142.625 76.7212   3
   5   4  -5 93.9337 91.4060   1
   5   4  -5 335.585 98.4056   6
  -5  -4   4 127.276 75.7201   3
   5   4  -4 263.140 115.379   1
   5   4  -4 288.533 87.3660   6
  -5  -4   3 150.792 80.1517   3
   5   4  -3 176.115 86.3345   6
   5   4  -3-31.4075 87.1181   1
  -5  -4   2 276.489 99.8570   3
   5   4  -2 367.422 115.658   1
   5   4  -2 333.580 105.007   6
  -5  -4   1 700.829 120.313   3
   5   4  -1 454.953 120.181   1
   5   4  -1 599.633 124.378   6
  -5  -4   0 423.446 105.481   3
  -5  -4   0 402.884 75.1947   5
   5   4   0 470.650 116.847   6
   5   4   0 605.974 128.885   1
  -5  -4  -1 962.329 141.449   3
  -5  -4  -1 1074.68 118.189   5
   5   4   1 1011.01 148.607   1
   5   4   1 1136.95 136.890   2
   5   4   1 1128.39 160.195   6
   5   4   2 2460.46 218.169   1
   5   4   2 2498.11 198.338   2
   5   4   2 2379.75 226.397   6
  -5  -4  -2 2258.94 208.363   3
  -5  -4  -2 2409.55 182.090   5
   5   4   3 3090.80 218.627   2
   5   4   3 3861.22 270.549   1
   5   4   3 3368.90 283.269   6
  -5  -4  -3 3220.08 253.092   3
  -5  -4  -3 3714.62 235.753   5
  -5  -4  -4 600.555 129.113   3
  -5  -4  -4 446.261 107.115   5
   5   4   4 367.685 96.8657   2
   5   4   4 426.413 133.823   6
  -5  -4  -5-23.7823 87.8057   3
  -5  -4  -5 44.5414 86.4549   5
   5   4   5-11.8854 75.9109   2
   5   4   5-15.6688 99.1039   6
  -5  -4  -6-2.73748 88.7690   3
  -5  -4  -6 132.372 96.7159   5
   5   4   6-30.5147 70.7521   2
   5   4   6-27.4832 96.9235   6
  -5  -4  -7 208.570 111.714   3
  -5  -4  -7 480.003 128.783   5
   5   4   7 283.886 97.4454   2
   5   4   7 212.346 120.289   6
   5   5  -8 40.7165 117.351   1
  -5  -5   8 0.33590 80.4986   3
   5   5  -7-17.7769 110.869   1
  -5  -5   7 8.97767 75.3196   3
   5   5  -6 315.386 124.520   1
  -5  -5   6 234.744 100.679   3
  -5  -5   5 338.127 110.323   3
   5   5  -5 325.461 96.8151   6
   5   5  -5 222.851 117.979   1
  -5  -5   4 32.4679 85.6346   3
   5   5  -4-52.1687 91.5513   6
   5   5  -4 31.6244 99.5657   1
  -5  -5   3 156.150 93.1360   3
   5   5  -3 100.407 87.0842   1
   5   5  -3 229.108 98.3525   6
  -5  -5   2 132.499 91.0024   3
   5   5  -2 110.513 94.1541   1
   5   5  -2 173.364 93.6470   6
  -5  -5   1 484.969 122.969   3
   5   5  -1 712.287 148.821   1
   5   5  -1 615.869 135.959   6
  -5  -5   0 1230.82 168.647   3
   5   5   0 1573.57 192.426   1
   5   5   0 1383.97 186.120   6
  -5  -5  -1 342.938 102.798   3
   5   5   1 422.232 126.933   1
   5   5   1 633.534 141.497   6
  -5  -5  -2 1168.45 165.528   3
   5   5   2 1012.96 162.571   1
   5   5   2 1348.79 194.134   6
   5   5   3 3739.31 287.246   1
   5   5   3 3680.46 308.170   6
  -5  -5  -3 4290.36 310.733   3
   5   5   4 2937.28 222.219   2
   5   5   4 2987.61 289.290   6
  -5  -5  -4 2955.55 269.184   3
  -5  -5  -5 202.912 114.038   3
   5   5   5 17.6226 72.9639   2
   5   5   5 111.849 123.507   6
  -5  -5  -6 43.4096 102.911   3
   5   5   6 363.406 108.911   2
   5   5   6 23.7429 111.274   6
  -5  -6   5 246.609 103.613   3
   5   6  -5 446.834 146.517   1
   5   6  -5 251.376 107.382   6
  -5  -6   4 357.525 122.302   3
   5   6  -4 331.628 131.352   1
   5   6  -4 441.490 127.109   6
  -5  -6   3 521.661 126.279   3
   5   6  -3 450.643 144.953   1
   5   6  -3 381.435 138.659   6
  -5  -6   2 236.354 107.291   3
   5   6  -2 118.913 120.071   1
   5   6  -2 11.3339 97.0220   6
   5   6  -1 52.5510 100.805   1
  -5  -6   1 25.3033 94.6758   3
   5   6  -1 43.4968 98.5413   6
  -5  -6   0 263.702 114.594   3
   5   6   0 268.676 119.832   1
   5   6   0 374.202 127.112   6
  -5  -6  -1 513.308 137.519   3
   5   6   1 372.319 133.620   6
   5   6   1 311.059 128.208   1
  -5  -6  -2 166.130 105.509   3
   5   6   2 251.666 100.427   1
   5   6   2 359.593 127.567   6
  -5  -6  -3 317.008 131.770   3
   5   6   3 79.1748 95.9455   1
   5   6   3 426.776 157.060   6
   6 -10  -4 121.075 95.4927   3
  -6  10   4 357.966 117.608   7
   6 -10  -4 110.335 77.3015   4
   6 -10  -3 5.50476 76.2230   3
   6 -10  -3 43.2800 74.4881   4
   6 -10  -2 196.488 84.9777   3
   6 -10  -2 108.327 69.1821   4
   6 -10  -1 442.267 91.9358   4
   6 -10   0 1610.15 145.479   4
   6 -10   0 1497.67 153.528   2
   6 -10   1 733.661 122.233   2
   6 -10   2 126.795 82.4646   2
   6 -10   3 366.379 110.102   2
   6 -10   4 316.209 111.796   2
   6  -9  -7 820.432 141.669   4
  -6   9   7 753.364 155.555   7
   6  -9  -6 672.394 148.206   3
   6  -9  -6 634.889 125.539   4
  -6   9   6 594.102 126.097   7
   6  -9  -5 615.355 130.573   3
   6  -9  -5 799.201 132.333   4
  -6   9   5 640.412 122.088   7
   6  -9  -4 684.032 126.077   3
  -6   9   4 751.555 125.448   7
   6  -9  -4 608.709 110.918   4
   6  -9  -3 790.766 124.817   3
   6  -9  -3 1042.80 127.771   4
   6  -9  -2 905.033 108.471   2
   6  -9  -2 922.601 123.096   3
   6  -9  -2 806.293 114.721   4
   6  -9  -1 1133.87 132.181   3
   6  -9  -1 1283.08 134.304   4
   6  -9  -1 1304.94 135.005   2
   6  -9   0 324.851 88.4537   2
   6  -9   0 327.805 75.9345   3
   6  -9   0 326.452 77.3430   4
   6  -9   1 263.321 86.2155   2
   6  -9   1 91.3301 58.2639   4
  -6   9  -2 1029.72 150.964   5
   6  -9   2 997.939 140.826   2
   6  -9   2 954.493 113.030   4
  -6   9  -3 1411.00 179.177   5
   6  -9   3 1518.65 175.642   2
   6  -9   3 1528.80 136.736   4
  -6   9  -4 320.545 104.669   5
   6  -9   4 377.472 115.171   2
  -6   9  -5 487.536 139.062   5
   6  -9   5 322.897 115.774   2
  -6   9  -6 486.068 142.710   5
   6  -9   6 391.492 121.329   2
   6  -8  -8 319.288 112.572   4
  -6   8   8 431.059 125.568   7
   6  -8  -7 288.255 97.8709   4
  -6   8   7 528.083 125.246   7
   6  -8  -6 526.280 109.681   4
  -6   8   6 503.890 114.725   7
  -6   8   5 485.764 106.666   7
   6  -8  -5 419.415 102.918   4
  -6   8   4 337.835 88.2053   7
   6  -8  -4 490.698 104.969   4
   6  -8  -4 399.480 69.2048   2
   6  -8  -3 746.270 111.356   3
  -6   8   3 896.411 117.598   7
   6  -8  -3 941.982 124.298   4
   6  -8  -3 881.601 99.7431   2
   6  -8  -2 2465.76 187.273   4
  -6   8   2 2670.45 174.665   7
   6  -8  -2 2366.20 163.070   2
   6  -8  -2 2460.53 176.014   3
   6  -8  -1 3221.45 207.670   4
  -6   8   1 3144.81 179.282   7
   6  -8  -1 3358.46 200.099   2
   6  -8  -1 3198.43 188.271   3
   6  -8   0 1684.62 150.794   4
   6  -8   0 1600.24 146.926   2
   6  -8   0 1341.33 114.362   3
   6  -8   1 1332.05 141.619   2
  -6   8  -1 1181.46 161.034   5
   6  -8   1 1399.82 136.838   4
   6  -8   1 1333.79 99.4621   3
   6  -8   2 2156.80 165.237   4
   6  -8   2 2054.74 179.895   2
  -6   8  -2 1847.24 191.182   5
  -6   8  -3 707.460 133.927   5
   6  -8   3 809.464 129.419   2
  -6   8  -4 9.04503 83.6504   5
   6  -8   4 196.154 89.8524   2
  -6   8  -5 326.772 121.041   5
   6  -8   5 631.603 137.142   2
  -6   8  -6 679.766 159.584   5
   6  -8   6 860.979 155.455   2
  -6   8  -7 1314.82 203.712   5
   6  -8   7 1105.02 169.247   2
   6  -7  -9 309.060 114.666   4
  -6   7   9 192.063 102.852   7
   6  -7  -8 333.271 103.997   4
  -6   7   8 342.886 104.897   7
   6  -7  -7 533.417 120.125   4
  -6   7   7 541.512 117.263   7
   6  -7  -6 2064.55 187.350   4
  -6   7   6 2232.06 190.918   7
   6  -7  -5 2034.17 128.725   2
   6  -7  -5 1948.43 176.790   4
  -6   7   5 1888.11 164.078   7
   6  -7  -4 2626.31 155.086   2
   6  -7  -4 2261.79 185.434   4
  -6   7   4 2784.34 182.253   7
   6  -7  -3 3068.21 175.442   2
   6  -7  -3 3181.21 212.778   4
  -6   7   3 3125.04 182.909   7
   6  -7  -2 4766.19 230.043   2
   6  -7  -2 5043.73 264.173   4
  -6   7   2 5166.30 223.155   7
   6  -7  -2 5020.98 211.441   7
   6  -7  -1 866.991 115.010   2
   6  -7  -1 800.943 90.8493   3
  -6   7   1 778.919 88.0217   7
   6  -7  -1 839.995 116.310   4
   6  -7  -1 767.735 78.5519   7
   6  -7  -1 898.199 85.0534   6
   6  -7   0 1129.45 125.369   2
  -6   7   0 1134.47 146.685   5
  -6   7   0 999.812 88.6420   7
   6  -7   0 1006.40 83.1176   7
   6  -7   0 1190.27 131.778   4
   6  -7   0 1041.47 98.0469   6
   6  -7   0 972.283 86.6431   3
   6  -7   1 3694.25 222.955   2
   6  -7   1 3647.36 192.812   6
   6  -7   1 3235.38 125.927   3
  -6   7  -1 3695.92 257.533   5
   6  -7   2 2657.71 198.596   2
  -6   7  -2 2563.77 225.402   5
   6  -7   3 1089.73 141.913   2
  -6   7  -3 972.459 153.585   5
   6  -7   4 3276.42 236.385   2
  -6   7  -4 3349.41 269.466   5
   6  -7   5 4726.90 295.072   2
  -6   7  -5 4520.22 319.769   5
   6  -7   6 2636.85 228.880   2
  -6   7  -6 3270.80 277.841   5
   6  -7   7 1912.28 206.456   2
  -6   7  -7 1843.17 222.110   5
   6  -7   8 791.819 159.791   2
  -6   7  -8 1080.71 200.430   5
   6  -6 -10 319.061 108.357   4
  -6   6  10 584.275 131.206   7
   6  -6  -9 770.248 139.077   4
  -6   6   9 545.161 120.579   7
   6  -6  -8 192.907 80.6614   4
  -6   6   8 145.691 81.3250   7
   6  -6  -7 708.324 122.072   4
  -6   6   7 530.883 110.388   7
   6  -6  -6 2672.54 143.332   2
   6  -6  -6 2288.26 199.094   4
  -6   6   6 2681.33 196.265   7
   6  -6  -5 2988.85 162.911   2
   6  -6  -5 2659.83 207.318   4
  -6   6   5 3161.07 198.515   7
  -6   6   5 3260.75 163.387   2
   6  -6  -4 3294.08 142.905   1
   6  -6  -4 3308.35 138.731   1
   6  -6  -4 3521.34 184.402   2
   6  -6  -4 3685.44 231.862   4
  -6   6   4 3319.50 187.438   7
  -6   6   4 3558.19 178.905   2
   6  -6  -3 3358.54 115.829   1
   6  -6  -3 4109.58 205.296   2
   6  -6  -3 4114.63 245.975   4
  -6   6   3 4170.17 195.148   7
  -6   6   3 3657.02 185.055   2
   6  -6  -3 3498.72 121.499   1
   6  -6  -2 2420.00 168.446   2
   6  -6  -2 2376.57 186.590   4
  -6   6   2 2355.12 138.116   7
   6  -6  -2 2485.42 143.765   7
   6  -6  -2 1936.74 72.3439   6
   6  -6  -1 2288.42 165.006   2
  -6   6   1 2117.10 122.874   7
   6  -6  -1 2081.05 121.423   7
   6  -6  -1 2087.41 104.516   3
   6  -6  -1 2154.26 108.553   6
  -6   6   1 1919.49 189.257   5
  -6   6   0 8559.34 233.025   7
   6  -6   0 8152.69 323.413   2
   6  -6   0 7434.27 186.891   3
   6  -6   0 8179.47 249.711   6
  -6   6   0 8871.96 389.860   5
   6  -6   0 8030.35 221.640   3
   6  -6   1 10159.1 363.108   2
   6  -6   1 9490.38 281.788   6
  -6   6  -1 10224.0 415.967   5
   6  -6   2 3475.50 221.452   2
   6  -6   2 3459.45 180.855   6
  -6   6  -2 3456.87 258.094   5
   6  -6   3 293.681 93.1037   2
  -6   6  -3 280.605 98.3926   5
   6  -6   4 960.301 134.812   2
  -6   6  -4 1111.34 165.548   5
   6  -6   5 4220.04 271.320   2
  -6   6  -5 4008.20 292.404   5
   6  -6   6 3727.60 264.439   2
  -6   6  -6 3870.90 303.172   5
   6  -6   7 1204.65 169.073   2
  -6   6  -7 1356.83 200.287   5
  -6   6  -8 1963.64 239.158   5
   6  -6   8 2422.12 238.723   2
   6  -6   9 2220.06 234.603   2
  -6   6  -9 2206.94 259.149   5
   6  -5 -11 23.2856 83.9599   4
  -6   5  11 81.1604 92.2430   7
   6  -5 -10 33.9174 82.6119   4
  -6   5  10 64.3495 80.9693   7
   6  -5  -9 492.941 111.810   4
  -6   5   9 642.096 120.949   7
   6  -5  -8 50.7933 76.1470   4
  -6   5   8-18.9737 66.2169   7
   6  -5  -7 59.3446 57.4855   1
   6  -5  -7 64.5434 66.3684   4
  -6   5   7 22.7528 63.9158   7
  -6   5   6 162.894 50.5902   2
   6  -5  -6 177.264 57.4025   1
  -6   5   6 119.011 62.9204   7
   6  -5  -6 135.789 78.6526   4
   6  -5  -6 294.258 65.9677   2
   6  -5  -5 2967.28 167.878   2
   6  -5  -5 2547.25 143.148   1
   6  -5  -5 2788.75 207.297   4
  -6   5   5 2675.32 177.257   7
  -6   5   5 2842.72 162.222   2
   6  -5  -4 1410.67 123.196   2
   6  -5  -4 1402.88 95.4229   1
  -6   5   4 1413.55 122.864   7
   6  -5  -4 1347.06 149.587   4
  -6   5   4 1331.12 114.980   2
   6  -5  -4 1188.27 103.756   3
  -6   5   3 777.659 94.6725   2
   6  -5  -3 631.100 58.2925   1
  -6   5   3 877.786 92.5522   7
   6  -5  -3 787.098 116.374   4
   6  -5  -3 762.595 79.4729   3
   6  -5  -3 721.045 85.0450   7
   6  -5  -3 943.179 106.197   2
   6  -5  -2 6513.88 275.775   2
  -6   5   2 6657.96 224.820   7
   6  -5  -2 6344.00 204.436   3
   6  -5  -1 2195.50 163.425   2
  -6   5   1 1964.40 109.803   7
   6  -5  -1 1915.90 89.6603   6
   6  -5  -1 2007.00 101.107   3
  -6   5   1 2153.28 194.033   5
   6  -5   0 78.7570 27.1453   3
   6  -5   0 69.4195 64.0500   2
  -6   5   0 22.0401 80.9314   5
   6  -5   0 96.0485 34.7060   6
  -6   5   0 26.8377 30.7480   7
  -6   5  -1 5301.13 140.348   7
   6  -5   1 5251.58 265.289   2
  -6   5  -1 5641.43 316.614   5
   6  -5   2 5486.04 276.637   2
  -6   5  -2 5693.12 317.692   5
   6  -5   3 10661.7 400.061   2
  -6   5  -3 10283.6 442.498   5
   6  -5   4 2700.81 208.088   2
  -6   5  -4 2491.26 225.531   5
   6  -5   5 1172.28 145.594   2
  -6   5  -5 1005.26 154.669   5
  -6   5  -5 717.905 40.6627   1
   6  -5   6 49.9801 75.4780   2
  -6   5  -6-30.6016 92.3454   5
   6  -5   7 123.800 87.1595   2
  -6   5  -7 335.274 121.122   5
   6  -5   8 1948.95 212.811   2
  -6   5  -8 2041.32 235.991   5
   6  -5   9 4414.82 316.383   2
  -6   5  -9 4277.34 344.462   5
   6  -5  10 1709.39 213.453   2
  -6   5 -10 1841.45 252.693   5
   6  -4 -11 210.955 95.9091   1
   6  -4 -11 114.056 87.2943   4
  -6   4  11 148.096 96.8662   7
   6  -4 -10 128.766 80.7385   1
   6  -4 -10 119.705 81.9423   4
  -6   4  10 166.156 70.4973   7
   6  -4  -9 77.6052 67.8718   1
   6  -4  -9 112.312 81.6519   4
  -6   4   9 192.217 87.3989   7
   6  -4  -8 494.655 95.9555   1
   6  -4  -8 311.430 98.2354   4
  -6   4   8 598.408 104.025   7
   6  -4  -7 14.8815 50.8011   1
   6  -4  -7 120.619 75.8895   4
  -6   4   7 96.7300 67.8834   7
   6  -4  -6 337.170 72.8084   1
  -6   4   6 137.555 66.9891   7
   6  -4  -6 198.790 86.0466   4
   6  -4  -6 192.017 60.5462   2
   6  -4  -5 1230.20 122.850   2
   6  -4  -5 1290.17 111.695   1
  -6   4   5 1235.45 120.961   7
   6  -4  -5 1178.94 143.572   4
   6  -4  -4 4441.94 222.445   2
   6  -4  -4 4686.85 189.238   1
   6  -4  -4 4950.46 269.787   4
  -6   4   4 4859.44 218.373   7
   6  -4  -4 4693.98 202.574   3
   6  -4  -3 783.604 72.3675   1
  -6   4   3 791.584 89.5456   7
   6  -4  -3 917.377 108.947   2
   6  -4  -3 787.544 82.0006   3
   6  -4  -2 81.4719 44.8866   3
  -6   4   2 58.7449 69.9373   5
   6  -4  -2 60.8845 28.5183   1
  -6   4   2 23.1417 41.4732   7
   6  -4  -2-6.72846 54.8092   2
   6  -4  -1 263.017 50.1023   3
  -6   4   1 269.761 95.2303   5
  -6   4   1 289.757 51.6778   7
   6  -4  -1 229.925 40.7941   6
   6  -4  -1 223.527 73.2670   2
   6  -4   0 207.506 39.7224   3
  -6   4   0 75.1324 77.3531   5
  -6   4   0 86.8360 30.9610   7
   6  -4   0 107.470 35.4069   6
   6  -4   0 37.8061 59.0947   2
   6  -4   1 519.399 98.3100   2
  -6   4  -1 460.450 112.173   5
  -6   4  -1 477.381 42.3371   7
   6  -4   1 444.024 29.5119   3
   6  -4   2 210.378 79.3735   2
  -6   4  -2 223.552 96.8129   5
  -6   4  -2 210.218 20.0661   7
   6  -4   3 5746.12 290.554   2
  -6   4  -3 6420.96 344.175   5
   6  -4   4 6011.48 302.981   2
  -6   4  -4 5454.20 149.848   1
  -6   4  -4 5986.67 340.466   5
   6  -4   5 1006.58 140.930   2
  -6   4  -5 799.088 149.097   5
  -6   4  -5 785.134 71.6905   1
   6  -4   6 72.8225 81.7435   2
  -6   4  -6 188.629 87.5947   5
   6  -4   7 1088.78 159.320   2
  -6   4  -7 870.301 165.540   5
   6  -4   8 1214.31 176.556   2
  -6   4  -8 1255.61 196.809   5
   6  -4   9 1602.23 196.904   2
  -6   4  -9 1600.11 222.701   5
   6  -4  10 2459.36 245.824   2
  -6   4 -10 2735.98 299.010   5
   6  -3 -12 434.283 133.313   1
   6  -3 -12 212.995 107.612   4
  -6   3  12 373.181 118.343   7
   6  -3 -11 677.792 139.135   1
   6  -3 -11 612.381 122.305   4
  -6   3  11 795.415 143.809   7
   6  -3 -10 187.126 86.9420   1
   6  -3 -10 331.141 96.7500   4
  -6   3  10 335.500 102.507   7
   6  -3  -9 473.768 107.818   1
   6  -3  -9 426.007 109.194   4
  -6   3   9 332.594 96.1257   7
   6  -3  -8 2423.21 191.396   1
   6  -3  -8 2419.87 198.635   4
  -6   3   8 2578.95 189.469   7
   6  -3  -7 1150.95 128.941   1
   6  -3  -7 1157.89 142.246   4
  -6   3   7 1027.87 122.240   7
   6  -3  -6 2372.88 159.916   2
   6  -3  -6 2186.04 163.071   1
   6  -3  -6 2304.56 195.192   4
  -6   3   6 1960.87 155.149   7
   6  -3  -5 1587.45 138.084   2
   6  -3  -5 1358.89 120.149   1
   6  -3  -5 1526.31 160.726   4
  -6   3   5 1491.06 127.907   7
   6  -3  -4 4260.28 197.724   1
  -6   3   4 4078.41 199.383   7
   6  -3  -4 4184.05 200.915   3
   6  -3  -3 601.068 82.0518   3
   6  -3  -3 637.563 77.9381   1
  -6   3   3 556.381 82.1368   7
   6  -3  -3 635.776 102.578   2
   6  -3  -2 8768.31 326.314   2
  -6   3   2 8610.38 265.117   7
   6  -3  -2 7999.15 184.918   6
   6  -3  -2 8389.35 243.220   1
   6  -3  -2 8078.67 259.660   3
  -6   3   2 8099.05 358.684   5
   6  -3  -1 6296.06 280.731   2
  -6   3   1 6380.53 210.215   7
   6  -3  -1 6168.31 191.580   6
   6  -3  -1 6418.26 215.884   3
  -6   3   1 6174.25 312.780   5
   6  -3  -1 6143.61 183.657   1
   6  -3   0 11521.9 240.646   1
   6  -3   0 11933.7 398.112   2
  -6   3   0 12044.6 291.515   7
   6  -3   0 11597.2 306.274   6
   6  -3   0 11603.0 285.066   3
  -6   3   0 11965.7 451.070   5
  -6   3  -1 2352.85 87.6866   1
   6  -3   1 2466.27 182.741   2
  -6   3  -1 2395.31 106.789   7
   6  -3   1 2201.34 138.108   6
   6  -3   1 2368.66 100.365   3
  -6   3  -1 2507.43 211.989   5
  -6   3  -2 8991.89 216.266   1
   6  -3   2 9086.44 359.097   2
  -6   3  -2 9914.32 210.177   7
   6  -3   2 8682.30 303.247   6
  -6   3  -2 9544.95 414.221   5
  -6   3  -3 3489.51 89.7305   7
   6  -3   3 3800.04 236.974   2
  -6   3  -3 3523.29 87.5842   7
  -6   3  -3 3354.42 137.536   1
  -6   3  -3 3488.36 256.223   5
   6  -3   4 4450.85 260.106   2
  -6   3  -4 4201.15 172.267   1
  -6   3  -4 4109.42 282.333   5
   6  -3   5-1.14971 74.4662   2
  -6   3  -5 17.7040 83.9374   5
  -6   3  -5 10.1246 37.4719   1
   6  -3   6 789.359 130.538   2
  -6   3  -6 954.686 160.605   5
   6  -3   7 1294.20 164.622   2
  -6   3  -7 1599.91 203.071   5
   6  -3   8 3573.19 269.355   2
  -6   3  -8 3300.21 289.853   5
   6  -3   9 683.471 142.148   2
  -6   3  -9 428.895 148.294   5
   6  -3  10 908.997 163.534   2
  -6   3 -10 1094.38 201.061   5
   6  -2 -12 333.030 121.468   1
   6  -2 -12 304.369 108.023   4
  -6   2  12 24.8049 89.9528   7
   6  -2 -11 232.267 106.292   1
   6  -2 -11 439.251 111.193   4
  -6   2  11 291.455 103.665   7
   6  -2 -10 424.506 115.178   1
   6  -2 -10 362.779 105.910   4
  -6   2  10 441.713 113.911   7
   6  -2  -9 514.346 115.942   1
   6  -2  -9 680.952 120.352   4
  -6   2   9 539.994 105.885   7
   6  -2  -8 1919.56 178.131   1
   6  -2  -8 1945.46 182.626   4
  -6   2   8 1623.39 159.463   7
   6  -2  -7 2801.62 202.875   1
   6  -2  -7 2795.10 206.641   4
  -6   2   7 2746.91 192.385   7
  -6   2   6 753.453 102.401   7
   6  -2  -6 926.627 130.299   4
   6  -2  -6 921.726 114.955   1
   6  -2  -5 2871.09 183.841   2
   6  -2  -5 2492.05 172.310   1
  -6   2   5 2415.25 163.104   7
  -6   2   4 1186.53 114.092   7
   6  -2  -4 1141.69 115.748   1
   6  -2  -4 1193.16 128.537   2
   6  -2  -3 4021.67 221.650   2
  -6   2   3 4038.56 188.248   7
   6  -2  -3 4005.06 196.815   1
   6  -2  -3 3799.90 125.666   6
   6  -2  -3 3871.34 194.468   3
   6  -2  -2 9526.16 349.638   2
  -6   2   2 8599.92 273.469   7
   6  -2  -2 9046.64 243.457   6
   6  -2  -2 8586.02 282.042   1
   6  -2  -2 8202.62 288.101   3
  -6   2   2 8887.50 372.052   5
  -6   2   1 8122.53 232.896   1
   6  -2  -1 7792.11 320.496   2
  -6   2   1 8253.30 255.305   7
   6  -2  -1 7658.96 246.246   6
   6  -2  -1 7812.25 263.567   3
   6  -2  -1 8405.18 261.819   1
  -6   2   1 8504.60 365.664   5
   6  -2   0 1303.32 95.1919   1
  -6   2   0 1202.91 149.236   5
  -6   2   0 1053.57 82.9588   1
   6  -2   0 1399.42 143.845   2
  -6   2   0 1107.59 91.3381   7
   6  -2   0 1164.63 101.866   6
   6  -2   0 1230.99 99.6618   3
   6  -2   1 3014.03 134.827   1
   6  -2   1 2680.48 192.414   2
  -6   2  -1 2791.67 137.150   1
  -6   2  -1 2939.22 133.720   7
   6  -2   1 2852.57 167.436   6
   6  -2   1 2748.99 132.971   3
  -6   2  -1 2961.06 226.351   5
   6  -2   2 7782.14 331.330   2
  -6   2  -2 7754.26 249.859   1
  -6   2  -2 8149.50 223.646   7
  -6   2  -2 8004.64 187.089   3
   6  -2   2 7883.05 297.241   6
   6  -2   2 7781.78 213.367   3
  -6   2  -2 8196.12 378.839   5
   6  -2   3 6097.34 297.785   2
  -6   2  -3 5843.84 180.642   7
  -6   2  -3 5797.61 226.958   1
  -6   2  -3 6268.04 149.264   3
   6  -2   3 5686.80 267.740   6
  -6   2  -3 6597.75 346.028   5
   6  -2   4 637.597 111.191   2
  -6   2  -4 610.057 128.314   5
  -6   2  -4 628.161 52.7335   7
  -6   2  -4 565.165 82.8363   1
  -6   2  -4 586.262 42.3610   3
   6  -2   4 502.919 94.0668   6
   6  -2   5 521.843 117.840   2
  -6   2  -5 628.808 132.853   5
  -6   2  -5 503.980 42.6001   7
  -6   2  -5 437.318 37.0227   3
   6  -2   5 416.353 101.085   6
  -6   2  -5 327.822 68.0626   1
   6  -2   6 3330.32 239.816   2
   6  -2   6 3064.58 231.172   6
  -6   2  -6 3187.26 266.484   5
   6  -2   7 2373.37 216.024   2
  -6   2  -7 2722.45 259.630   5
   6  -2   8 1442.00 177.265   2
  -6   2  -8 1577.64 213.598   5
   6  -2   9 824.617 157.453   2
  -6   2  -9 653.175 157.876   5
   6  -2  10 1711.98 209.146   2
  -6   2 -10 2465.07 286.060   5
   6  -1 -11 119.424 82.1417   4
  -6   1  11 20.2374 82.8004   7
   6  -1 -11 52.7704 88.2970   1
   6  -1 -10 277.469 89.6410   4
  -6   1  10 213.775 94.7853   7
   6  -1 -10 234.668 101.827   1
   6  -1  -9 263.369 86.1125   4
  -6   1   9 492.618 114.575   7
   6  -1  -9 373.529 104.207   1
   6  -1  -8 636.760 111.674   4
  -6   1   8 789.463 121.267   7
   6  -1  -8 703.135 125.696   1
   6  -1  -7 2946.37 213.082   4
   6  -1  -7 3091.87 223.557   1
  -6   1   7 3008.09 202.856   7
   6  -1  -6 364.142 95.5989   4
  -6   1   6 399.098 90.1323   7
  -6   1   6 403.784 57.7966   6
   6  -1  -6 371.301 91.6956   1
   6  -1  -5 245.064 78.4618   1
  -6   1   5 113.356 70.8853   7
   6  -1  -5 192.705 68.5745   2
  -6   1   5 114.927 39.3056   6
   6  -1  -4 386.639 83.9746   1
  -6   1   4 524.619 89.1984   7
   6  -1  -4 489.062 58.3271   6
   6  -1  -4 472.995 96.1427   2
   6  -1  -3 9062.30 342.863   2
  -6   1   3 8557.24 300.863   7
   6  -1  -3 8570.20 321.909   1
   6  -1  -3 8277.84 250.132   6
   6  -1  -3 8573.69 324.969   3
  -6   1   2 5443.78 217.363   1
   6  -1  -2 5380.15 266.978   2
  -6   1   2 5348.35 222.918   7
  -6   1   2 5424.36 202.482   3
   6  -1  -2 5039.61 205.178   6
   6  -1  -2 5240.64 238.892   1
   6  -1  -2 5303.36 241.624   3
  -6   1   2 5205.38 281.580   5
   6  -1  -1 9248.70 356.073   2
  -6   1   1 8923.85 287.734   1
  -6   1   1 9077.25 263.766   3
   6  -1  -1 8902.50 297.363   6
   6  -1  -1 8893.68 308.367   3
   6  -1  -1 8411.88 301.399   1
  -6   1   1 9196.87 381.264   5
   6  -1   0 1307.53 114.523   1
  -6   1   0 1463.22 161.358   5
   6  -1   0 1540.05 151.018   2
  -6   1   0 1362.76 114.303   1
  -6   1   0 1434.76 98.5337   3
   6  -1   0 1406.93 124.522   6
   6  -1   0 1225.18 107.344   3
   6  -1   1 2825.80 156.317   1
   6  -1   1 2518.57 188.654   2
  -6   1  -1 2493.58 156.287   1
  -6   1  -1 2749.11 132.582   3
   6  -1   1 2643.68 174.480   6
   6  -1   1 2669.00 150.950   3
  -6   1  -1 2602.31 213.841   5
  -6   1  -2 1333.97 161.065   5
  -6   1  -2 1295.79 116.206   1
  -6   1  -2 1323.05 92.1507   3
   6  -1   2 1182.82 127.410   6
   6  -1   2 1436.43 106.609   3
   6  -1   2 1128.39 137.674   2
   6  -1   3 4992.25 271.365   2
  -6   1  -3 4461.42 224.078   1
  -6   1  -3 4818.29 175.219   3
   6  -1   3 4669.01 256.572   6
  -6   1  -3 4840.82 296.338   5
  -6   1  -4 327.703 54.8941   3
  -6   1  -4 238.110 100.809   5
  -6   1  -4 169.116 62.3349   1
   6  -1   4 169.431 76.1021   6
   6  -1   4 127.965 81.5355   2
   6  -1   5 3295.74 233.242   2
  -6   1  -5 3359.13 151.591   3
   6  -1   5 2982.19 223.937   6
  -6   1  -5 3821.34 276.148   5
   6  -1   6 2677.64 218.682   2
  -6   1  -6 2660.18 139.345   3
   6  -1   6 2571.09 223.256   6
  -6   1  -6 2750.30 249.054   5
   6  -1   7 5959.53 332.565   2
   6  -1   7 5387.53 335.726   6
  -6   1  -7 5884.75 372.515   5
   6  -1   8 336.210 112.801   2
  -6   1  -8 547.999 152.761   5
   6  -1   8 282.845 119.946   6
   6  -1   9 840.809 155.826   2
  -6   1  -9 843.326 174.678   5
   6  -1   9 461.735 141.782   6
   6  -1  10 269.544 110.744   2
  -6   1 -10 137.057 120.594   5
   6  -1  10 144.336 122.156   6
   6   0 -11-19.1517 90.4504   4
  -6   0  11 69.4154 100.150   7
   6   0 -11-167.016 117.528   1
   6   0 -10 45.3789 65.7470   4
  -6   0  10-146.658 94.4708   7
   6   0 -10 18.6728 85.5484   1
   6   0  -9 863.343 130.214   4
  -6   0   9 823.479 139.610   7
   6   0  -9 1063.63 160.894   1
   6   0  -8 252.930 86.0605   4
  -6   0   8 185.125 89.5091   7
   6   0  -8 151.080 84.4434   1
   6   0  -7 860.802 129.721   4
  -6   0   7 904.212 124.352   7
   6   0  -7 570.588 112.416   1
  -6   0   6 1443.71 146.126   7
   6   0  -6 1739.62 176.956   1
  -6   0   5 1516.13 145.507   7
   6   0  -5 1745.50 168.092   1
   6   0  -4 645.499 108.212   1
  -6   0   4 720.170 101.938   7
   6   0  -4 814.576 117.666   2
   6   0  -4 724.599 81.7461   6
  -6   0   4 682.298 90.1262   3
   6   0  -3 4881.17 256.965   2
  -6   0   3 4758.62 231.118   7
  -6   0   3 5158.47 219.543   3
   6   0  -3 4801.69 214.035   6
   6   0  -3 4677.03 254.072   1
   6   0  -2 8566.21 344.185   2
  -6   0   2 8426.97 311.040   1
  -6   0   2 8309.83 281.971   3
   6   0  -2 8572.57 307.461   6
   6   0  -2 8341.89 334.268   1
  -6   0   2 8858.44 364.384   5
  -6   0   1 354.434 91.9118   5
   6   0  -1 490.005 91.2621   3
   6   0  -1 536.967 93.7727   1
  -6   0   1 533.411 91.0426   1
   6   0  -1 457.776 81.7945   6
   6   0  -1 370.399 84.0163   2
  -6   0   1 452.696 72.1610   3
   6   0   0 2313.38 167.725   1
   6   0   0 2274.84 186.367   2
  -6   0   0 1864.78 152.145   1
  -6   0   0 2224.73 142.055   3
   6   0   0 2094.47 163.826   6
   6   0   0 1899.07 153.391   3
  -6   0   0 2320.21 194.583   5
  -6   0  -1 919.078 95.3801   3
  -6   0  -1 875.032 134.621   5
   6   0   1 1032.58 109.650   3
   6   0   1 1007.75 111.294   1
   6   0   1 922.187 120.350   6
   6   0   1 936.168 131.095   2
  -6   0  -1 902.580 111.887   1
  -6   0  -2 53.3566 47.2764   3
  -6   0  -2 24.7919 69.9832   5
   6   0   2 67.7416 48.0747   3
  -6   0  -2 152.611 67.5671   1
   6   0   2 122.115 61.8042   1
   6   0   2-1.02940 62.0335   6
   6   0   2 59.1503 66.2064   2
  -6   0  -3 326.025 68.8874   3
  -6   0  -3 297.922 98.9999   5
  -6   0  -3 196.556 54.6358   7
   6   0   3 253.529 87.1094   6
   6   0   3 280.606 90.7331   2
   6   0   4 6609.99 324.423   2
  -6   0  -4 6795.16 254.505   7
  -6   0  -4 6898.00 259.346   3
   6   0   4 6188.34 327.085   6
  -6   0  -4 6770.30 362.275   5
   6   0   5 7790.39 361.722   2
   6   0   5 7039.32 359.258   6
  -6   0  -5 6908.03 268.425   3
  -6   0  -5 7434.70 390.110   5
   6   0   6 5891.65 326.053   2
   6   0   6 6188.95 352.087   6
  -6   0  -6 6037.68 253.937   3
  -6   0  -6 6270.53 371.690   5
  -6   0  -7 1954.29 220.216   5
   6   0   7 2409.33 216.526   2
  -6   0  -7 1999.43 150.397   3
   6   0   7 1944.11 221.769   6
   6   0   8 2323.02 220.079   2
   6   0   8 2233.84 241.467   6
  -6   0  -8 2458.56 257.082   5
   6   0   9 2579.50 247.636   2
   6   0   9 2952.15 299.205   6
  -6   0  -9 2821.01 288.722   5
   6   1 -11 9.47353 71.5178   4
  -6  -1  11 110.447 103.852   7
   6   1 -11 33.2161 102.809   1
   6   1 -10 11.7470 68.3024   4
  -6  -1  10 79.4860 91.3413   7
   6   1 -10 186.058 110.792   1
   6   1  -9 195.253 80.5325   4
  -6  -1   9 255.002 99.4945   7
   6   1  -9 42.5797 87.7091   1
   6   1  -8 522.976 133.247   1
   6   1  -8 696.813 113.825   4
  -6  -1   8 597.270 114.493   7
   6   1  -7 144.598 93.0708   1
   6   1  -7 98.1642 77.8850   4
  -6  -1   7 111.879 76.8050   7
   6   1  -6 562.374 125.251   1
  -6  -1   6 349.401 100.445   7
  -6  -1   6 421.377 94.9677   3
   6   1  -5 609.182 120.371   1
  -6  -1   5 705.285 115.809   7
   6   1  -5 753.207 95.3851   6
  -6  -1   5 513.850 90.9547   6
  -6  -1   5 508.526 91.3093   3
   6   1  -4 2364.09 186.447   2
  -6  -1   4 2020.77 154.000   3
   6   1  -4 2477.37 165.882   6
   6   1  -4 2165.74 194.382   1
  -6  -1   4 2069.57 155.327   6
   6   1  -3 2131.41 176.248   2
  -6  -1   3 1998.12 150.147   3
   6   1  -3 2044.59 159.138   6
   6   1  -3 1714.95 169.284   1
  -6  -1   3 1832.74 147.758   6
  -6  -1   2 936.158 107.735   3
   6   1  -2 1170.67 139.456   2
   6   1  -2 1000.89 121.478   6
   6   1  -2 1178.76 142.933   1
   6   1  -1 2623.69 196.809   2
  -6  -1   1 2687.70 171.600   3
   6   1  -1 2358.87 185.312   6
  -6  -1   1 2725.09 202.662   5
   6   1  -1 2245.32 184.583   1
   6   1   0 1776.15 165.044   1
  -6  -1   0 1656.49 163.569   5
   6   1   0 1644.29 159.664   2
  -6  -1   0 1768.27 142.120   3
   6   1   0 1420.48 151.232   6
  -6  -1  -1 928.007 109.253   3
  -6  -1  -1 927.632 130.294   5
   6   1   1 893.839 118.399   1
   6   1   1 868.726 125.731   6
   6   1   1 690.221 112.180   2
  -6  -1  -2 68.2633 64.2173   3
  -6  -1  -2 58.6357 92.0078   5
   6   1   2 26.1069 59.1543   1
   6   1   2 27.2481 66.5668   6
   6   1   2 2.51943 69.4248   2
  -6  -1  -3 935.743 114.086   3
  -6  -1  -3 1111.05 153.536   5
   6   1   3 1156.69 152.488   6
   6   1   3 1097.52 142.548   2
  -6  -1  -4 503.642 89.9058   3
  -6  -1  -4 384.087 106.569   5
   6   1   4 668.026 132.593   6
   6   1   4 555.073 111.924   2
   6   1   5 2646.70 220.403   2
   6   1   5 2240.45 224.059   6
  -6  -1  -5 2438.25 180.030   3
  -6  -1  -5 2472.46 229.321   5
   6   1   6 2162.34 203.916   2
   6   1   6 2289.74 240.051   6
  -6  -1  -6 2166.98 173.119   3
  -6  -1  -6 2413.18 243.258   5
  -6  -1  -7 161.010 81.0916   3
  -6  -1  -7-82.0493 107.652   5
   6   1   7 21.5755 94.2726   6
   6   1   7 135.532 98.2572   2
  -6  -1  -8 1240.81 194.442   5
   6   1   8 1635.11 229.374   6
   6   1   8 1431.15 181.194   2
  -6  -1  -9 1070.84 197.727   5
   6   1   9 854.085 177.644   6
   6   1   9 802.375 158.177   2
   6   2 -10 472.333 143.520   1
   6   2 -10 452.995 105.091   4
  -6  -2  10 283.471 108.340   7
   6   2  -9-209.375 122.073   1
   6   2  -9-27.6850 70.3595   4
  -6  -2   9 9.39884 81.9499   7
   6   2  -8 21.8910 103.695   1
   6   2  -8 201.817 89.3834   4
  -6  -2   8 215.492 105.738   7
   6   2  -7 926.064 162.988   1
   6   2  -7 410.104 106.166   4
  -6  -2   7 805.748 138.907   7
  -6  -2   7 408.161 98.1759   3
   6   2  -6 300.673 112.738   1
  -6  -2   6 228.543 91.0506   7
  -6  -2   6 189.049 75.0446   3
   6   2  -5 1864.05 157.758   6
  -6  -2   5 1765.22 160.386   3
   6   2  -5 2189.52 215.171   1
   6   2  -4 3480.75 216.536   6
  -6  -2   4 3163.27 209.165   3
   6   2  -4 3372.62 259.289   1
  -6  -2   3 375.687 89.9946   3
   6   2  -3 287.639 82.5095   6
   6   2  -3 435.427 109.817   1
   6   2  -2 2137.68 181.478   2
   6   2  -2 2304.42 190.648   6
  -6  -2   2 1785.65 156.619   3
   6   2  -2 1755.03 184.020   1
  -6  -2   1 776.345 111.734   3
  -6  -2   1 755.986 119.894   5
   6   2  -1 663.104 119.459   1
   6   2  -1 539.766 109.139   2
   6   2  -1 816.946 130.924   6
   6   2   0 1840.67 179.111   1
   6   2   0 1694.73 166.503   2
  -6  -2   0 1789.79 155.939   3
   6   2   0 1479.49 167.751   6
  -6  -2   0 1600.58 161.799   5
  -6  -2  -1 1379.72 144.409   3
  -6  -2  -1 1360.56 153.783   5
   6   2   1 1495.46 166.154   1
   6   2   1 1728.22 169.058   2
   6   2   1 1506.22 169.229   6
   6   2   2 2393.88 198.625   1
   6   2   2 2868.09 215.549   2
   6   2   2 2717.51 229.297   6
  -6  -2  -2 2309.89 183.778   3
  -6  -2  -2 2434.58 208.720   5
   6   2   3 2337.40 198.411   2
   6   2   3 2119.54 186.301   1
   6   2   3 2254.04 216.592   6
  -6  -2  -3 1871.88 169.762   3
  -6  -2  -3 2154.40 203.942   5
  -6  -2  -4 291.618 87.2793   3
  -6  -2  -4 465.094 115.102   5
   6   2   4 467.342 127.424   6
   6   2   4 380.487 98.6361   2
  -6  -2  -5 834.219 126.973   3
  -6  -2  -5 498.909 123.573   5
   6   2   5 867.805 160.481   6
   6   2   5 583.861 120.710   2
  -6  -2  -6 2.08264 69.2091   3
  -6  -2  -6 146.464 106.376   5
   6   2   6 1.79842 97.8638   6
   6   2   6 43.5542 83.4929   2
  -6  -2  -7 434.474 112.581   3
  -6  -2  -7 395.229 129.574   5
   6   2   7 68.2399 107.989   6
   6   2   7 269.828 115.731   2
  -6  -2  -8 1073.29 193.371   5
   6   2   8 1027.30 193.415   6
   6   2   8 1245.57 178.930   2
   6   3  -9 682.696 166.103   1
  -6  -3   9 821.401 151.448   7
   6   3  -8 86.8011 111.902   1
   6   3  -8-21.6272 69.4554   4
  -6  -3   8-53.5397 89.0872   7
  -6  -3   8 20.7662 74.0294   3
   6   3  -7 240.159 118.981   1
   6   3  -7 327.085 90.1672   4
  -6  -3   7 370.417 119.506   7
   6   3  -6 1006.98 176.993   1
  -6  -3   6 1115.96 144.935   3
   6   3  -5 1202.38 178.686   1
   6   3  -5 1253.87 146.510   6
  -6  -3   5 1055.11 137.069   3
   6   3  -4 2850.54 216.858   6
  -6  -3   4 2912.55 215.744   3
   6   3  -4 2910.65 261.368   1
   6   3  -3 4597.77 281.979   6
  -6  -3   3 4482.12 265.624   3
   6   3  -3 4291.77 304.626   1
   6   3  -2 3513.45 249.308   6
  -6  -3   2 3445.23 234.340   3
   6   3  -2 3339.85 260.883   1
   6   3  -1 1524.88 181.434   1
  -6  -3   1 1801.69 171.955   3
   6   3  -1 1622.57 167.058   2
   6   3  -1 1571.91 179.290   6
  -6  -3   0 1648.72 166.828   3
   6   3   0 1495.16 180.790   1
   6   3   0 1941.76 181.884   2
   6   3   0 1616.59 187.339   6
  -6  -3   0 1998.14 173.209   5
  -6  -3  -1 677.303 125.830   3
  -6  -3  -1 934.104 131.836   5
   6   3   1 706.418 126.651   1
   6   3   1 880.465 126.915   2
   6   3   1 832.871 143.097   6
   6   3   2 1769.67 183.723   1
  -6  -3  -2 1832.61 179.690   3
   6   3   2 1628.77 173.708   2
   6   3   2 1914.64 213.046   6
  -6  -3  -2 1742.19 176.052   5
   6   3   3 3601.66 249.353   2
   6   3   3 3028.13 240.323   1
   6   3   3 3391.85 282.341   6
  -6  -3  -3 3454.23 249.755   3
  -6  -3  -3 3499.18 253.530   5
   6   3   4 2381.60 209.530   2
   6   3   4 2613.05 258.919   6
  -6  -3  -4 2337.23 210.786   3
  -6  -3  -4 2499.32 227.340   5
  -6  -3  -5 529.154 122.127   3
  -6  -3  -5 373.646 113.667   5
   6   3   5 306.769 98.8911   2
   6   3   5 438.031 152.197   6
  -6  -3  -6 437.332 117.793   3
  -6  -3  -6 397.481 128.338   5
   6   3   6 420.268 118.370   2
   6   3   6 527.682 156.713   6
  -6  -3  -7 575.935 131.617   3
  -6  -3  -7 544.340 148.722   5
   6   3   7 793.700 146.158   2
   6   3   7 653.028 170.827   6
   6   4  -7 24.2378 106.187   1
  -6  -4   7-54.5930 87.3663   3
   6   4  -6 277.726 136.020   1
  -6  -4   6 250.030 97.8148   3
   6   4  -5 687.400 130.326   6
   6   4  -5 780.236 157.211   1
  -6  -4   5 782.194 138.787   3
   6   4  -4 180.416 98.5036   1
  -6  -4   4 198.765 100.977   3
   6   4  -4 116.822 87.5367   6
  -6  -4   3 458.300 121.583   3
   6   4  -3 417.084 124.947   1
   6   4  -3 367.850 111.909   6
   6   4  -2 2263.55 226.586   6
  -6  -4   2 2397.26 214.037   3
   6   4  -2 2207.62 230.275   1
   6   4  -1 2850.17 267.357   1
   6   4  -1 2999.82 258.696   6
  -6  -4   1 3128.35 242.888   3
  -6  -4   0 1714.67 190.128   3
   6   4   0 1900.05 213.882   1
   6   4   0 2184.00 223.966   6
  -6  -4  -1 1125.17 159.214   3
  -6  -4  -1 908.824 122.064   5
   6   4   1 1375.56 165.182   2
   6   4   1 1072.20 170.314   1
   6   4   1 836.108 153.026   6
  -6  -4  -2 420.739 124.254   3
  -6  -4  -2 463.470 114.457   5
   6   4   2 332.791 111.935   1
   6   4   2 365.984 100.058   2
   6   4   2 356.827 124.537   6
  -6  -4  -3 1284.78 179.809   3
  -6  -4  -3 1256.22 160.453   5
   6   4   3 1370.13 167.076   2
   6   4   3 1067.12 187.928   6
   6   4   3 1336.29 172.528   1
  -6  -4  -4 867.780 158.979   3
  -6  -4  -4 891.299 147.949   5
   6   4   4 879.052 142.965   2
   6   4   4 958.572 186.992   6
  -6  -4  -5 7.61004 85.6927   3
  -6  -4  -5-126.929 101.059   5
   6   4   5-86.4184 92.0797   2
   6   4   5 207.633 127.170   6
  -6  -5   5-80.1153 90.9167   3
   6   5  -5-93.4932 134.006   1
   6   5  -5-65.3355 82.0690   6
  -6  -5   4 222.569 95.6169   3
   6   5  -4 30.8862 102.118   1
   6   5  -4 278.784 107.995   6
  -6  -5   3 77.7081 93.9815   3
   6   5  -3 133.618 117.682   1
   6   5  -3 98.6277 96.7223   6
  -6  -5   2 265.633 110.523   3
   6   5  -2 268.415 124.035   1
   6   5  -2 27.4711 95.4251   6
  -6  -5   1 0.38383 92.0466   3
   6   5  -1-23.5722 106.111   1
   6   5  -1 166.463 102.448   6
  -6  -5   0 56.7193 91.2367   3
   6   5   0 231.252 115.551   1
   6   5   0 374.618 128.526   6
  -6  -5  -1 119.083 101.145   3
   6   5   1 265.965 116.556   1
   6   5   1 157.365 112.940   6
  -6  -5  -2 10.0293 93.9721   3
   6   5   2-39.9123 99.9050   6
   6   5   2 133.792 108.694   1
   7 -10  -2 839.322 128.443   4
   7 -10  -1 1136.06 139.509   4
   7 -10   0 554.144 114.675   2
   7 -10   0 699.402 122.231   4
   7 -10   1 809.534 132.797   2
   7  -9  -5 124.047 93.2000   3
  -7   9   5 171.901 86.6356   7
   7  -9  -5 104.226 87.1273   4
   7  -9  -4 105.849 74.0578   3
  -7   9   4 78.5665 74.9367   7
   7  -9  -4 31.6201 72.6180   4
  -7   9   3 38.3701 63.4927   7
   7  -9  -3 43.4540 67.8481   4
   7  -9  -2 189.599 78.4088   4
   7  -9  -2 289.630 85.2331   2
   7  -9  -1 262.453 91.0134   2
   7  -9  -1 166.294 77.7606   4
   7  -9   0 119.572 74.5864   2
   7  -9   0 172.342 78.7628   4
   7  -9   1 697.643 121.341   2
  -7   9  -1 663.575 141.300   5
   7  -9   1 537.231 104.044   4
   7  -9   2 939.409 150.936   2
  -7   9  -2 999.662 160.552   5
   7  -9   2 1098.74 136.516   4
   7  -9   3 456.400 118.445   2
  -7   9  -3 658.174 159.932   5
   7  -9   3 394.027 94.8259   4
   7  -9   4 209.135 98.4209   2
  -7   9  -4 12.3728 102.384   5
   7  -8  -7 965.606 158.589   4
  -7   8   7 1102.85 158.310   7
  -7   8   6 935.375 140.390   7
   7  -8  -6 1020.96 151.862   4
  -7   8   5 750.197 123.628   7
   7  -8  -5 1118.02 154.686   4
  -7   8   4 735.414 119.041   7
   7  -8  -4 661.302 121.505   4
   7  -8  -4 724.903 99.3289   2
   7  -8  -3 1287.64 137.027   3
  -7   8   3 1305.35 132.751   7
   7  -8  -3 1305.07 160.057   4
   7  -8  -3 1237.85 128.232   2
   7  -8  -2 1101.58 117.694   3
  -7   8   2 1131.96 121.393   7
   7  -8  -2 1283.03 151.041   4
   7  -8  -2 1078.12 126.836   2
   7  -8  -1 1228.26 143.505   2
  -7   8   1 973.127 104.677   7
   7  -8  -1 1114.54 146.240   4
   7  -8   0 1155.13 150.954   2
  -7   8   0 1111.36 162.727   5
   7  -8   0 1103.18 137.751   4
   7  -8   1 773.058 125.911   2
  -7   8  -1 558.343 130.846   5
   7  -8   1 438.437 102.249   4
   7  -8   2 77.6802 86.4103   2
  -7   8  -2 157.431 114.883   5
   7  -8   3 34.9165 83.0975   2
  -7   8  -3 89.6710 102.855   5
   7  -8   4 1027.49 168.312   2
  -7   8  -4 703.730 146.482   5
   7  -8   5 1359.67 185.665   2
  -7   8  -5 1110.74 191.094   5
   7  -8   6 942.920 170.961   2
  -7   8  -6 739.844 171.830   5
   7  -7  -8-35.2166 92.8762   4
  -7   7   8 192.782 89.8613   7
   7  -7  -7 504.969 125.747   4
  -7   7   7 352.722 104.954   7
  -7   7   6 279.503 92.7920   7
   7  -7  -6 204.717 101.204   4
  -7   7   5 366.072 88.5264   7
   7  -7  -5 388.898 100.239   4
   7  -7  -5 284.073 68.2317   2
  -7   7   4 1194.61 123.891   7
   7  -7  -4 1043.17 147.590   4
   7  -7  -4 1092.78 125.914   2
  -7   7   3 755.460 95.3413   7
   7  -7  -3 648.565 118.352   4
   7  -7  -3 850.730 111.946   2
  -7   7   2 365.542 71.8959   7
   7  -7  -2 345.850 102.202   4
   7  -7  -2 324.811 88.8622   2
  -7   7   1 958.602 92.1965   7
   7  -7  -1 767.493 127.149   4
   7  -7  -1 955.241 92.1124   3
   7  -7  -1 970.960 134.301   2
  -7   7   0 1762.89 109.812   7
   7  -7   0 1880.39 174.155   2
  -7   7   0 2152.93 213.607   5
  -7   7  -1 1456.85 186.608   5
   7  -7   1 1599.97 167.783   2
  -7   7  -2 1275.65 181.308   5
   7  -7   2 1514.73 175.998   2
   7  -7   3 1544.13 177.181   2
  -7   7  -3 1272.60 190.702   5
   7  -7   4 1876.95 197.579   2
  -7   7  -4 1899.79 224.039   5
   7  -7   5 1419.05 179.654   2
  -7   7  -5 1359.52 200.245   5
   7  -7   6 666.913 144.553   2
  -7   7  -6 567.953 151.220   5
   7  -7   7 374.877 131.651   2
  -7   7  -7 541.806 148.293   5
   7  -6  -9 2.94680 64.9304   1
   7  -6  -9-37.9872 80.3813   4
  -7   6   9-107.650 88.8516   7
   7  -6  -8 351.982 85.4828   1
   7  -6  -8 370.839 108.797   4
  -7   6   8 404.465 108.966   7
   7  -6  -7 129.721 66.3168   1
   7  -6  -7 181.869 78.8781   4
  -7   6   7 79.2724 79.3025   7
   7  -6  -6 190.368 58.6956   1
  -7   6   6 154.222 71.3027   7
   7  -6  -6 235.098 95.2489   4
   7  -6  -6 381.698 76.6695   2
  -7   6   5 718.296 108.785   7
   7  -6  -5 805.067 134.189   4
   7  -6  -5 596.302 76.4426   1
   7  -6  -5 907.660 111.313   2
   7  -6  -4 2999.22 196.114   2
   7  -6  -4 3221.05 237.405   4
  -7   6   4 3179.33 187.985   7
   7  -6  -3 1486.57 146.526   2
  -7   6   3 1669.10 129.449   7
   7  -6  -3 1543.18 170.003   4
   7  -6  -2 1639.21 153.809   2
  -7   6   2 1803.26 124.420   7
  -7   6   1 1571.74 183.012   5
   7  -6  -1 1611.12 161.952   2
  -7   6   1 1634.97 106.194   7
   7  -6  -1 1462.00 79.0489   6
   7  -6   0 2571.35 198.816   2
  -7   6   0 2471.96 114.843   7
   7  -6   0 2131.03 95.8985   3
  -7   6   0 2732.43 238.351   5
   7  -6   1 526.169 112.398   2
  -7   6  -1 654.288 133.589   5
   7  -6   2 1346.49 158.739   2
  -7   6  -2 1234.91 177.317   5
   7  -6   3 4109.59 268.670   2
  -7   6  -3 3564.94 290.364   5
   7  -6   4 2317.53 215.842   2
  -7   6  -4 2539.73 252.201   5
   7  -6   5 714.417 145.171   2
  -7   6  -5 1056.68 181.091   5
  -7   6  -6 2388.58 262.025   5
   7  -6   6 2147.23 220.162   2
   7  -6   7 2106.17 227.476   2
  -7   6  -7 2110.69 253.471   5
   7  -6   8 410.156 125.224   2
  -7   6  -8 455.902 149.889   5
   7  -5 -10-58.3489 75.1410   1
   7  -5 -10 43.1595 86.3053   4
  -7   5  10 44.9034 74.8912   7
   7  -5  -9 77.7665 70.7416   1
   7  -5  -9 166.292 89.9539   4
  -7   5   9 125.575 95.4005   7
   7  -5  -8 594.099 105.449   1
   7  -5  -8 613.150 124.721   4
  -7   5   8 801.961 121.901   7
   7  -5  -7 572.747 98.3614   1
   7  -5  -7 395.445 113.221   4
  -7   5   7 687.496 114.573   7
  -7   5   6 299.352 81.2510   7
   7  -5  -6 453.756 117.711   4
   7  -5  -6 278.845 68.8752   1
   7  -5  -6 420.306 84.3651   2
   7  -5  -5 1104.34 104.109   1
  -7   5   5 1146.08 128.994   7
   7  -5  -5 1131.98 152.412   4
   7  -5  -5 1262.27 132.273   2
   7  -5  -4 2153.87 167.341   2
   7  -5  -4 2383.34 206.631   4
  -7   5   4 2060.46 156.001   7
   7  -5  -4 1879.87 116.961   1
   7  -5  -3 2022.81 171.957   2
  -7   5   3 1989.90 139.185   7
   7  -5  -3 1822.16 88.2014   1
   7  -5  -3 1756.07 125.110   3
   7  -5  -2 2407.23 185.687   2
  -7   5   2 2693.53 145.763   7
   7  -5  -2 2576.51 141.070   3
   7  -5  -1 1852.17 169.287   2
  -7   5   1 1815.45 109.870   7
   7  -5  -1 1679.98 81.9038   6
   7  -5  -1 1624.41 100.673   3
   7  -5  -1 1534.43 82.0103   6
  -7   5   1 2021.76 205.368   5
  -7   5   0 1535.99 185.436   5
   7  -5   0 1591.81 161.819   2
  -7   5   0 1635.23 90.9430   7
   7  -5   0 1425.75 79.5175   3
   7  -5   0 1401.24 98.3803   6
   7  -5   1 2706.19 208.162   2
  -7   5  -1 2385.52 90.7746   7
  -7   5  -1 2627.56 240.855   5
   7  -5   2 8766.18 383.035   2
  -7   5  -2 7967.09 411.898   5
   7  -5   3 8052.23 379.136   2
  -7   5  -3 8601.31 437.509   5
   7  -5   4 2505.84 217.377   2
  -7   5  -4 2776.11 260.698   5
   7  -5   5 333.157 109.180   2
  -7   5  -5 35.8116 105.911   5
   7  -5   6 177.865 101.147   2
  -7   5  -6 233.760 124.560   5
   7  -5   7 456.641 126.357   2
  -7   5  -7 456.400 148.352   5
   7  -5   8 1175.08 186.723   2
  -7   5  -8 1756.75 240.951   5
   7  -4 -10 104.926 76.6612   1
   7  -4 -10 272.803 108.187   4
  -7   4  10 44.6308 82.2284   7
   7  -4  -9 10.2539 74.3211   1
   7  -4  -9-50.1857 89.7625   4
  -7   4   9 28.1015 75.2691   7
   7  -4  -8 105.386 91.0230   4
  -7   4   8 160.744 86.1175   7
   7  -4  -8 165.318 76.6808   1
   7  -4  -7 940.525 142.783   4
  -7   4   7 570.177 105.752   7
   7  -4  -7 664.229 109.310   1
  -7   4   6 59.1179 65.7399   7
   7  -4  -6 20.6602 80.9925   4
   7  -4  -6 16.7922 53.2469   1
   7  -4  -6-17.7602 56.6855   2
  -7   4   5 135.878 67.4717   7
   7  -4  -5 65.7630 87.0997   4
   7  -4  -5 108.398 63.5088   2
   7  -4  -5 83.0195 57.9910   1
   7  -4  -4 53.9896 42.9273   1
  -7   4   4 154.637 64.8708   7
   7  -4  -4 38.1829 61.6203   2
   7  -4  -3 2465.67 185.393   2
  -7   4   3 2715.19 166.000   7
   7  -4  -3 2393.08 129.647   1
   7  -4  -3 2396.86 151.906   3
   7  -4  -2 774.534 88.6225   3
  -7   4   2 791.099 139.193   5
  -7   4   2 937.744 99.0534   7
   7  -4  -2 804.607 63.3314   1
   7  -4  -2 915.412 130.969   2
   7  -4  -1 487.892 65.4070   3
  -7   4   1 736.476 128.695   5
  -7   4   1 532.110 70.8441   7
   7  -4  -1 483.333 56.0224   6
   7  -4  -1 499.220 107.290   2
  -7   4   0 2923.82 131.061   7
   7  -4   0 3038.71 150.741   6
   7  -4   0 3056.16 130.675   3
  -7   4   0 2744.42 235.686   5
  -7   4  -1 788.290 149.015   5
  -7   4  -1 694.156 56.3673   7
   7  -4   1 715.750 89.7329   6
   7  -4   1 655.141 36.6936   3
   7  -4   1 754.245 123.827   2
  -7   4  -2 268.493 112.618   5
  -7   4  -2 245.698 28.2594   7
   7  -4   2 334.043 75.8352   6
   7  -4   2 252.822 94.1134   2
   7  -4   3 3097.59 233.169   2
  -7   4  -3 3465.53 277.731   5
   7  -4   4 2935.82 235.459   2
  -7   4  -4 2947.53 265.703   5
   7  -4   5 5230.69 317.595   2
  -7   4  -5 5269.01 356.553   5
   7  -4   6 667.411 142.728   2
  -7   4  -6 675.515 164.812   5
   7  -4   7 2.35836 98.6107   2
  -7   4  -7 198.443 113.082   5
   7  -4   8 471.703 143.780   2
  -7   4  -8 482.773 149.940   5
   7  -3 -10 1472.50 181.857   4
  -7   3  10 1492.56 178.642   7
   7  -3 -10 1415.79 184.419   1
   7  -3  -9 35.5723 91.2640   4
  -7   3   9-13.5020 78.3833   7
   7  -3  -9 52.8365 84.7576   1
   7  -3  -8 26.9363 77.5107   4
  -7   3   8 44.6469 73.1708   7
   7  -3  -8 67.7474 70.3957   1
   7  -3  -7 213.012 89.8379   4
  -7   3   7 110.227 73.6162   7
   7  -3  -7 249.189 81.0460   1
  -7   3   6 396.735 88.2770   7
   7  -3  -6 464.383 115.435   4
   7  -3  -6 425.891 92.2182   2
   7  -3  -6 468.058 95.8177   1
   7  -3  -5 166.364 68.1827   1
  -7   3   5 30.9008 56.6519   7
   7  -3  -5 124.101 63.0381   2
   7  -3  -4 195.911 64.0687   1
  -7   3   4 123.098 63.4025   7
   7  -3  -4 188.914 81.2234   2
   7  -3  -3 942.866 105.808   3
  -7   3   3 944.064 104.658   7
   7  -3  -3 1016.18 101.983   1
   7  -3  -3 796.324 115.691   2
   7  -3  -2 3703.64 233.970   2
  -7   3   2 3932.11 188.376   7
   7  -3  -2 3578.34 134.556   6
   7  -3  -2 3727.74 191.738   3
   7  -3  -2 3538.55 166.485   1
  -7   3   2 3689.25 261.484   5
   7  -3  -1 1375.30 92.4009   1
  -7   3   1 1733.39 185.016   5
  -7   3   1 1500.69 112.953   7
   7  -3  -1 1453.48 105.389   6
   7  -3  -1 1395.69 111.415   3
   7  -3  -1 1405.04 152.015   2
  -7   3   0 149.875 94.1742   5
   7  -3   0 124.394 45.3570   3
  -7   3   0 62.2816 46.5683   7
   7  -3   0 85.7142 51.0593   6
   7  -3   0 211.168 79.9401   2
   7  -3   1 302.731 47.3740   3
  -7   3  -1 330.629 44.6068   1
  -7   3  -1 388.654 54.9917   7
   7  -3   1 223.150 65.2729   6
   7  -3   1 283.363 92.2353   2
  -7   3  -2 109.895 85.1133   5
  -7   3  -2 129.456 38.9466   7
   7  -3   2 106.449 55.2834   6
   7  -3   2 220.042 87.8015   2
  -7   3  -3 892.137 152.314   5
  -7   3  -3 984.311 57.2952   7
   7  -3   3 714.589 111.716   6
   7  -3   4 137.428 92.6891   2
   7  -3   4 106.765 78.3253   6
   7  -3   5 2590.06 229.352   2
   7  -3   5 2062.48 193.421   6
  -7   3  -5 2619.82 257.067   5
  -7   3  -6 2177.13 248.376   5
   7  -3   6 2314.42 220.616   2
   7  -3   6 2206.41 213.194   6
   7  -3   7 1677.25 194.688   2
  -7   3  -7 1468.87 214.365   5
   7  -3   7 1455.43 191.335   6
   7  -3   8 406.553 130.341   2
  -7   3  -8 482.920 155.522   5
   7  -3   8 712.253 154.207   6
   7  -2 -10 530.665 123.743   4
  -7   2  10 473.896 115.153   7
   7  -2 -10 434.193 122.529   1
   7  -2  -9 364.711 102.986   4
  -7   2   9 425.079 111.094   7
   7  -2  -9 469.489 124.718   1
   7  -2  -8 358.212 113.160   4
  -7   2   8 185.477 85.0829   7
   7  -2  -8 194.123 83.4439   1
   7  -2  -7 394.558 103.287   4
  -7   2   7 258.382 92.5400   7
   7  -2  -7 400.126 102.998   1
   7  -2  -6 2153.65 183.826   2
   7  -2  -6 2049.64 196.594   4
  -7   2   6 2005.34 170.028   7
   7  -2  -6 2129.69 182.659   1
   7  -2  -5 589.528 107.122   1
  -7   2   5 545.559 95.1532   7
   7  -2  -5 444.322 100.234   2
  -7   2   4 1496.46 132.032   7
   7  -2  -4 1669.74 148.459   1
   7  -2  -4 1432.85 153.575   2
  -7   2   3 1257.03 121.045   7
   7  -2  -3 1233.19 84.3700   6
   7  -2  -3 1199.13 122.028   1
   7  -2  -3 1137.36 137.116   2
   7  -2  -2 4049.80 246.371   2
  -7   2   2 4103.09 199.742   7
   7  -2  -2 4035.23 175.882   6
   7  -2  -2 3917.50 211.914   3
   7  -2  -2 4058.14 204.346   1
  -7   2   2 4070.11 273.369   5
  -7   2   1 630.338 124.224   5
   7  -2  -1 408.336 76.1030   3
  -7   2   1 416.229 60.6046   1
  -7   2   1 409.612 74.6067   7
   7  -2  -1 528.281 78.3372   1
   7  -2  -1 472.821 73.3103   6
   7  -2  -1 516.062 104.116   2
   7  -2   0 4680.28 198.590   1
  -7   2   0 4808.72 193.305   1
   7  -2   0 4973.02 280.459   2
  -7   2   0 4992.13 204.662   7
   7  -2   0 4733.60 226.304   6
   7  -2   0 4539.11 206.923   3
  -7   2   0 4599.68 298.146   5
   7  -2   1 3050.39 228.260   2
  -7   2  -1 3012.57 157.726   1
  -7   2  -1 3145.94 153.663   7
   7  -2   1 2906.73 186.915   6
   7  -2   1 2921.76 153.603   3
  -7   2  -1 3000.67 247.579   5
   7  -2   2 3722.10 252.563   2
  -7   2  -2 3519.64 178.217   1
  -7   2  -2 3827.36 164.804   7
   7  -2   2 3282.49 214.273   6
  -7   2  -2 3815.55 283.358   5
  -7   2  -3 1324.54 182.028   5
  -7   2  -3 1187.37 90.1069   7
   7  -2   3 1235.26 145.144   6
   7  -2   3 963.150 140.746   2
   7  -2   4 4306.13 280.040   2
   7  -2   4 3821.36 254.550   6
  -7   2  -4 3758.81 293.186   5
  -7   2  -5 923.326 170.009   5
   7  -2   5 927.938 142.925   6
   7  -2   5 1156.49 161.000   2
   7  -2   6 2460.07 233.466   2
   7  -2   6 2645.46 235.085   6
  -7   2  -6 2925.56 277.617   5
  -7   2  -7 483.213 147.734   5
   7  -2   7 623.570 140.503   6
   7  -2   7 778.894 160.832   2
   7  -2   8 332.628 134.030   2
  -7   2  -8 324.625 139.614   5
   7  -2   8 228.582 107.631   6
   7  -1 -10 264.543 100.991   4
  -7   1  10 458.277 125.459   7
   7  -1 -10 335.532 138.229   1
   7  -1  -9 290.451 109.048   4
  -7   1   9 184.148 92.5679   7
   7  -1  -9 337.454 126.854   1
   7  -1  -8 270.819 94.7563   4
  -7   1   8 265.946 92.1022   7
   7  -1  -8 57.2172 73.3567   1
   7  -1  -7 398.190 108.747   1
   7  -1  -7 393.405 103.107   4
  -7   1   7 548.763 111.980   7
   7  -1  -6 1559.84 171.951   1
  -7   1   6 1328.77 145.232   7
   7  -1  -5 1408.22 157.700   1
  -7   1   5 1776.87 158.324   7
   7  -1  -5 1298.13 150.172   2
   7  -1  -4 446.948 99.0115   1
  -7   1   4 403.770 88.9042   7
   7  -1  -4 440.132 102.580   2
   7  -1  -4 512.270 66.9960   6
   7  -1  -3 2854.79 214.418   2
  -7   1   3 3061.47 192.293   7
   7  -1  -3 2844.26 156.071   6
   7  -1  -3 2769.04 196.710   1
  -7   1   2 1467.23 176.098   5
  -7   1   2 1386.08 121.412   1
  -7   1   2 1397.04 130.710   7
  -7   1   2 1381.12 115.863   3
   7  -1  -2 1450.81 123.980   6
   7  -1  -2 1505.17 162.598   2
   7  -1  -2 1380.07 137.060   1
  -7   1   1 1773.16 185.681   5
  -7   1   1 1677.92 133.141   1
  -7   1   1 1819.36 140.817   7
  -7   1   1 1833.11 124.299   3
   7  -1  -1 1778.72 144.178   6
   7  -1  -1 1653.85 147.337   3
   7  -1  -1 1646.63 166.789   2
   7  -1  -1 1826.56 148.451   1
   7  -1   0 3932.50 208.933   1
   7  -1   0 4323.30 264.841   2
  -7   1   0 3730.31 203.789   1
  -7   1   0 4078.33 177.957   3
   7  -1   0 4174.41 229.165   6
   7  -1   0 3874.35 210.658   3
[truncated: 28,347 more chars]
